# Supplementary material for: Antimicrobial Activity of D-Form Synthetic Peptides Against Metronidazole-Resistant and Susceptible Trichomonas vaginalis: A Comparative Transcriptomic Analysis
Source: Int J Mol Sci. 2026 Apr 23;27(9):3747. doi: 10.3390/ijms27093747 (PMC13164389; doi:10.3390/ijms27093747)
Supplement: Supplementary file 1 [file ijms-27-03747-s001.zip]

Archive with 12 entries (12 files):
- Figure S1 Resistant-Peptide_volcano_plot_no_overlap.pdf
- Figure S2_MTZ_Resistant-Sensitive_volcano_plot_no_overlap.pdf
- Figure S3_GO_Dotplot_Resistant-Peptide.pdf
- Figure S4_GO_Dotplot_Resistant-Sensitive.pdf
- Figure S5_MDPlots_Resistant-Peptide.png
- Figure S6_MDPlots_MTZ_Resistant-Sensitive.png
- Table S1_DEG_results_TREAT_Resistant-Peptide.csv
- Table S2_DEG_results_TREAT_MTZ_Resistant-Sensitive.csv
- Table S3_Resistant_Peptide_Annotated.xlsx
- Table S4_MTZ_Resistant_Sensitive_Annotated.xlsx
- Table S5_KEGG_Enrichment_Summary_MTZ_Resistant-Sensitive.xlsx
- Table S6_KEGG_Enrichment_Summary_Resistant-Peptide.xlsx
