# Supplementary material for: Antimicrobial Activity of D-Form Synthetic Peptides Against Metronidazole-Resistant and Susceptible Trichomonas vaginalis: A Comparative Transcriptomic Analysis
Source: Int J Mol Sci. 2026 Apr 23;27(9):3747. doi: 10.3390/ijms27093747 (PMC13164389; doi:10.3390/ijms27093747)
Supplement: Supplementary file 1 [file ijms-27-03747-s001.zip › Table S1_DEG_results_TREAT_Resistant-Peptide.csv]

	logFC	unshrunk.logFC	logCPM	PValue	FDR
TVAGG3_1051880	7.35484278060059	7.35818892426323	12.2119238028087	6.45783603757434e-52	3.75781479026451e-48
TVAGG3_0319550	7.63737846493795	7.64514708581739	11.109048854238	1.02140896654595e-46	2.97178938816544e-43
TVAGG3_0734460	-6.18155964844744	-6.18266111625683	12.5508331903725	1.34348793509583e-41	2.6059187647742e-38
TVAGG3_0614050	-5.79419746580993	-5.79470392208655	13.2939470178904	2.21636819721729e-41	3.22426163490185e-38
TVAGG3_0807190	6.94844003450585	6.95514067718665	10.7217501742632	1.52062427291218e-38	1.76970252881519e-35
TVAGG3_0320270	6.97005195174461	6.97717630280666	10.680228761424	2.73599751880378e-38	2.6534615936532e-35
TVAGG3_0488870	7.77889656362685	7.80088597097709	9.77140279941456	7.84500507485209e-37	6.52144064722347e-34
TVAGG3_0438020	8.45083951554788	8.49794994595066	9.37680317756632	8.36073610956665e-36	6.08139042769604e-33
TVAGG3_1048680	-4.81677883395158	-4.81686826739869	14.8204190830487	1.67932167073475e-35	1.0798169768849e-32
TVAGG3_0013790	-5.03012468122603	-5.03029983485811	14.0641169945588	1.8556744747979e-35	1.0798169768849e-32
TVAGG3_0361990	6.01294142407148	6.01559245898846	11.1317168753607	1.50830635026681e-33	7.97894059291141e-31
TVAGG3_0960830	6.9395030386987	6.95147807467359	9.84621268866195	5.29347735340557e-33	2.56689539328892e-30
TVAGG3_0979910	-5.23056301349523	-5.23104488957513	12.8028941496275	9.24402691525449e-33	4.13776866306661e-30
TVAGG3_0034910	7.25215325201441	7.27116242710419	9.68143041115127	1.72935428622665e-32	7.18793756539491e-30
TVAGG3_0542140	-5.63028890163936	-5.63166211543913	11.7010123020659	9.57630892899967e-32	3.71496944385661e-29
TVAGG3_0228620	5.75442471237151	5.75674282544936	11.0792254921688	4.46838393352204e-31	1.6250953818228e-28
TVAGG3_0175870	6.12571422975292	6.13092716675287	10.2362545841207	3.51541817483819e-30	1.20330696231667e-27
TVAGG3_1000620	6.33878348272157	6.34608111515623	9.90339157981027	3.96281879317553e-30	1.2810912531938e-27
TVAGG3_0996740	-4.67384668689732	-4.67404518889151	13.5257321931836	3.5207402820723e-29	1.07827303691467e-26
TVAGG3_0159340	-4.68151217474075	-4.68173861853392	13.3443361717513	1.13189002895632e-28	3.29323403924842e-26
TVAGG3_0277970	6.60508089618656	6.61785468125979	9.4252563166631	1.38217664432207e-28	3.59694678136576e-26
TVAGG3_0779280	-5.79719682828812	-5.80009544590599	10.7794880220233	1.4166196268503e-28	3.59694678136576e-26
TVAGG3_0998520	-5.21127575987041	-5.21221558726954	11.8211761582414	1.42171809540149e-28	3.59694678136576e-26
TVAGG3_0723390	6.26015844009741	6.26830831549153	9.62246680052289	2.41931105594315e-28	5.86582126438883e-26
TVAGG3_0163930	-5.13714005510494	-5.13797750596654	11.914825649916	2.90224736002328e-28	6.75527095519019e-26
TVAGG3_0154670	-5.71867227726167	-5.72135129354824	10.8211437532043	3.31934208779145e-28	7.42894292648402e-26
TVAGG3_0232950	5.97457568042412	5.98007488506026	10.1428181358221	4.2496431795729e-28	9.15876802293878e-26
TVAGG3_0060660	-5.00335840918089	-5.00399134149658	12.1762736706661	5.10545495035637e-28	1.06102294129013e-25
TVAGG3_0014000	-5.14840575170867	-5.14933409417103	11.7691863623138	7.99776538204065e-28	1.60479299165843e-25
TVAGG3_0059890	-4.68330582847511	-4.68359256082077	13.0050814802058	1.36589064977359e-27	2.64937256367752e-25
TVAGG3_0879290	-4.67083334720445	-4.67112522331357	12.9685592410292	2.47872927098687e-27	4.65281471866859e-25
TVAGG3_0019860	10.2951281760034	10.7425833088781	8.22238062732589	2.62255679664404e-27	4.76895562489739e-25
TVAGG3_0180450	5.50563286669696	5.50836743155433	10.5611263267289	4.77168874300537e-27	8.4140778168328e-25
TVAGG3_0335370	-5.20714070038672	-5.20838456548779	11.3947492057618	7.07967040327167e-27	1.19057505146522e-24
TVAGG3_0741500	7.06685579155065	7.09351329353676	8.95607268199009	7.16104602187365e-27	1.19057505146522e-24
TVAGG3_0676180	5.89861069793999	5.90533036534955	9.66901093656581	7.12722263311498e-26	1.15203634728045e-23
TVAGG3_0564820	6.4022987884756	6.41574103379785	9.05290731520518	8.57019649981394e-26	1.34783711979506e-23
TVAGG3_0956310	5.76655317803864	5.77217903145256	9.80349435618573	1.25581981384347e-25	1.9230567096724e-23
TVAGG3_0613510	-4.38163118615588	-4.38181229964015	13.3628818859283	2.29969381339577e-25	3.43126110260255e-23
TVAGG3_0548570	-4.42079603455154	-4.4210245472717	13.0693449201068	5.84176574391276e-25	8.49830871595709e-23
TVAGG3_0411270	7.92870118092397	8.00172492268824	8.25203003858142	1.07701584116601e-24	1.52857443408415e-22
TVAGG3_0471370	-4.5382669452938	-4.5386360597767	12.4933006300864	1.74990413240237e-24	2.33173886177335e-22
TVAGG3_0599820	11.7999394942175	144269492.985159	7.82400529372551	1.75827239439314e-24	2.33173886177335e-22
TVAGG3_0325000	9.27259726160207	9.51331765588323	8.01710125253766	1.76312957411973e-24	2.33173886177335e-22
TVAGG3_0997530	-5.2355614375247	-5.23772488692504	10.6604954327204	5.11907783670735e-24	6.6195364292889e-22
TVAGG3_0264200	7.99632053845152	8.08112380038188	8.11278756371125	9.31861695568386e-24	1.17880504489401e-21
TVAGG3_0517720	11.67986536482	144269492.865048	7.70685685621434	1.99972733705628e-23	2.47583263283628e-21
TVAGG3_0983110	-5.03971725714521	-5.04135917350648	10.8370649995201	2.16127211880696e-23	2.62009217902868e-21
TVAGG3_0803530	-5.09505372106518	-5.0969295285827	10.7096092731701	2.76515884635208e-23	3.28376720957608e-21
TVAGG3_0266050	6.57882097363368	6.60126282841632	8.61750853193795	2.84109837123972e-23	3.30647028444879e-21
TVAGG3_0199230	5.88804067337192	5.89776187699873	9.12899659834237	3.6248026268756e-23	4.13582872270375e-21
TVAGG3_0828290	-4.11743289280493	-4.11755878743118	13.6249662107835	3.88428798130339e-23	4.34666764677008e-21
TVAGG3_0606530	-4.39254709564642	-4.39287446444844	12.5226882688486	3.96754282221904e-23	4.35606258160238e-21
TVAGG3_0411280	6.15462386209017	6.1688860905197	8.85740900853539	6.24262342688772e-23	6.7270047631592e-21
TVAGG3_0232100	-5.01497994807447	-5.01671043393535	10.7356216786098	7.64978461540435e-23	8.0934721230978e-21
TVAGG3_1031970	6.32557781860116	6.34347890303002	8.66451070513186	1.06180833908099e-22	1.10333262948433e-20
TVAGG3_0702610	-4.53699505363349	-4.53755523766066	11.8929318151908	1.09357388010291e-22	1.1164046330384e-20
TVAGG3_0948960	11.5884356234402	144269492.773592	7.61177287306537	1.18140575565293e-22	1.18527587795593e-20
TVAGG3_0826730	-6.36308387333487	-6.37599087434252	9.1969238875351	1.57721801626849e-22	1.55521595422509e-20
TVAGG3_0238140	-5.02777185424755	-5.02966023681586	10.6264754481173	1.60359094781759e-22	1.55521595422509e-20
TVAGG3_0612290	-4.73871751752116	-4.73971832989613	11.2426625217764	1.8252605167643e-22	1.74117884377892e-20
TVAGG3_0652610	-4.52771012802529	-4.52828699626749	11.839301367071	1.86464635296982e-22	1.7500608270857e-20
TVAGG3_0961250	5.06601062613314	5.06869731413211	10.2273446863097	2.90688651545826e-22	2.68494803705581e-20
TVAGG3_0950300	-4.67672273743836	-4.67764500276216	11.3175525451539	3.87913234593999e-22	3.52697986266013e-20
TVAGG3_0499740	-5.26360542730478	-5.26677298305296	10.155814321811	4.32673884830158e-22	3.87342974742568e-20
TVAGG3_0271380	-5.55508220675323	-5.56018383071803	9.71286404816543	5.66237205090808e-22	4.99232469155062e-20
TVAGG3_0646470	6.94288441317624	6.98188729411129	8.29214172029783	6.38160333479053e-22	5.54247012017106e-20
TVAGG3_0969590	-5.65573650245765	-5.66176090110743	9.58808558939189	8.16861104510462e-22	6.99016877521526e-20
TVAGG3_0890230	-4.73150960762898	-4.73266576021871	11.041157470464	1.00504864637301e-21	8.47591025107908e-20
TVAGG3_0801280	-5.22025498443521	-5.22341674402583	10.0739471326012	1.15519867871197e-21	9.6030015877499e-20
TVAGG3_0032570	-4.83932374439412	-4.84084479032503	10.7419628484044	1.35408407483127e-21	1.10977679316101e-19
TVAGG3_0355670	6.63689455232867	6.665777617146	8.25116750726597	1.68530451062455e-21	1.36205374268393e-19
TVAGG3_0949350	-4.68619989874976	-4.68730500729467	11.0567744694559	1.95603536839039e-21	1.55920134365256e-19
TVAGG3_0865190	-4.18521773428534	-4.18549186106197	12.5690014802904	3.19068125938786e-21	2.50899652005107e-19
TVAGG3_0618170	6.34252275614261	6.3642591148984	8.36426862386173	3.46466443698315e-21	2.68811764784066e-19
TVAGG3_0954930	-6.61962782338438	-6.63900105521525	8.86068220767369	3.68897900429248e-21	2.824495898155e-19
TVAGG3_0556610	5.29645523257323	5.30178295936769	9.40471829597502	3.96625111896003e-21	2.99735263132837e-19
TVAGG3_0488380	-4.85362653584456	-4.85536046821709	10.5864477711762	4.12034355194209e-21	3.07388193958346e-19
TVAGG3_0982110	-5.49908083561513	-5.50459532404634	9.55216978963583	6.58063652192009e-21	4.84718024317126e-19
TVAGG3_0905760	-4.5976582814008	-4.59870150892348	11.0496449509061	1.01983792548181e-20	7.4180461104733e-19
TVAGG3_0290920	7.31446170000043	7.37846261038347	7.81690460519361	1.9332410350186e-20	1.38883081268805e-18
TVAGG3_0938370	-4.7130270271571	-4.7145581610057	10.6088452263182	3.00756068717674e-20	2.13426776081481e-18
TVAGG3_0615100	5.30321549916747	5.30960610025305	9.11343321147944	3.94501755247564e-20	2.76579001660913e-18
TVAGG3_0783520	5.96879818165475	5.98480334438332	8.39047680067219	4.23755618957105e-20	2.93551660322785e-18
TVAGG3_0013850	-4.58296311293612	-4.58416264608684	10.8372192472895	5.61402665143911e-20	3.84329659820285e-18
TVAGG3_0994880	4.78440416981971	4.78677878999896	10.099424992575	5.7863939663102e-20	3.91523563836733e-18
TVAGG3_0282580	-3.82912995064111	-3.82923499137243	13.5952458606612	6.05243712027005e-20	4.04817604630476e-18
TVAGG3_0499310	-4.47623325993151	-4.47718917416657	11.062294160802	8.53452167781917e-20	5.64345245945792e-18
TVAGG3_0045960	-4.18646004947643	-4.1868818659418	11.9489063211221	1.05147154370269e-19	6.87473360989434e-18
TVAGG3_0762130	5.09511156629164	5.10013610934356	9.34058364807919	1.62773767459272e-19	1.05242283649501e-17
TVAGG3_0591050	6.08944859619892	6.10965609613285	8.17136345309026	2.02135446155332e-19	1.29255622107459e-17
TVAGG3_0236950	-6.23161818724854	-6.2477064815081	8.75105739739136	2.36002801723218e-19	1.49271772089936e-17
TVAGG3_0302800	-5.17580670171334	-5.18020070410839	9.58882369230431	2.57355312666599e-19	1.61026942409348e-17
TVAGG3_0529330	7.01351078488041	7.07001033153101	7.7892853255292	3.24423041575204e-19	2.00831667970863e-17
TVAGG3_0999610	-4.47592899309726	-4.47704016068108	10.8493685711353	3.47121345615821e-19	2.12620958961943e-17
TVAGG3_1006310	-6.59934340261878	-6.62340653722412	8.57147426646683	4.6264980925801e-19	2.80433254174204e-17
TVAGG3_0862880	-4.51326276257273	-4.51452718622437	10.6700399465879	4.91277277433147e-19	2.94715719317885e-17
TVAGG3_0609820	6.36589934851549	6.39597782011833	8.01471287539381	6.322092209299e-19	3.75390352713376e-17
TVAGG3_0250160	-4.64221774716684	-4.64399571415029	10.3292814517383	7.12275006726609e-19	4.18659420620418e-17
TVAGG3_0543100	7.85282360148596	7.97804290437885	7.43725557280068	7.32367247713684e-19	4.26164501444593e-17
TVAGG3_1045470	5.28705700960444	5.29517337873545	8.92976075948178	1.12404658263182e-18	6.47606640033124e-17
TVAGG3_0966020	-4.3343376478682	-4.33522992313641	11.0211394442182	1.3816936321434e-18	7.88242671121809e-17
TVAGG3_0363350	-5.0710224078405	-5.07525045750386	9.52262856872218	1.41197169093275e-18	7.97695463061913e-17
TVAGG3_0890220	5.29965156508695	5.3081035908167	8.83589833664374	1.62408113757132e-18	9.0870462880072e-17
TVAGG3_0774240	-4.72099443735535	-4.72330204369886	10.0263952996435	1.87100579249666e-18	1.03689359109886e-16
TVAGG3_0966980	-4.42745549502818	-4.42865477126852	10.6821140371573	2.12013628511155e-18	1.16387481538341e-16
TVAGG3_0934210	-4.26753662891564	-4.26831748174335	11.1393344006033	2.16217904545238e-18	1.17586166967172e-16
TVAGG3_0481100	-3.97464838710676	-3.97495829537034	12.1824644682817	2.37861651357272e-18	1.28158976782219e-16
TVAGG3_0992030	-6.83239074862426	-6.86451688675033	8.36457254615834	2.41613106403776e-18	1.28985932675557e-16
TVAGG3_0302550	6.34380659962224	6.37571845395902	7.91098234645883	2.60010216449234e-18	1.37545404501645e-16
TVAGG3_0780730	5.02567405504955	5.03134634951807	8.97956077154506	3.40869138581005e-18	1.78695271838096e-16
TVAGG3_0362310	4.88946139704257	4.89393584845747	9.32966910667779	3.48877842722285e-18	1.81260729178658e-16
TVAGG3_0402480	9.21322671795522	9.66034045654641	7.13529292997146	4.21400226267263e-18	2.1700247049993e-16
TVAGG3_0309660	6.59338406111978	6.6363338021122	7.64010338765468	6.42871076985793e-18	3.28146210261433e-16
TVAGG3_0358190	-3.81698306247191	-3.81718280496544	12.6568525640188	6.74933036824168e-18	3.41516116633029e-16
TVAGG3_0977600	-5.78078373982882	-5.79281883296087	8.72004541026025	8.8602508262365e-18	4.44463789291984e-16
TVAGG3_0513300	-5.258207796558	-5.26459286469866	9.10652153742681	9.66673961527731e-18	4.80775707874348e-16
TVAGG3_0764850	-4.44551489282874	-4.44702788365226	10.3762684231922	1.16579640139965e-17	5.74895699978352e-16
TVAGG3_0600120	-4.71214343359849	-4.71487100449965	9.79550268601673	1.3451516952841e-17	6.57767875198167e-16
TVAGG3_0001150	-4.23555334229338	-4.23646598639188	10.8829254043901	1.61917880346478e-17	7.85166788113464e-16
TVAGG3_0354090	-4.21627741063933	-4.21714674473709	10.9322584071709	1.69781866122843e-17	8.16496428899856e-16
TVAGG3_0248860	-4.24627565300708	-4.24722505441989	10.8450781882923	1.7692421995285e-17	8.43870521234127e-16
TVAGG3_0335270	-4.45733408319325	-4.45899933406205	10.2570799456784	2.19234053873643e-17	1.03717313779734e-15
TVAGG3_0552480	-4.1669225110575	-4.16770077069478	11.0518722710898	2.21504259101432e-17	1.03946232557358e-15
TVAGG3_0815000	-4.72736658922815	-4.73034138993398	9.65168228292025	2.58730944400071e-17	1.20444429237121e-15
TVAGG3_0746300	8.38711589072851	8.62768032947574	7.09978836389354	2.89455119429404e-17	1.33677725393627e-15
TVAGG3_0714970	-4.83763866098615	-4.84135890802256	9.4674446851164	3.45085195630132e-17	1.57953498675578e-15
TVAGG3_0563970	-3.95834235911395	-3.95876902732552	11.7010780080703	3.47448837093555e-17	1.57953498675578e-15
TVAGG3_0557970	-4.27281443585478	-4.27394165269111	10.6053706325986	3.93708492004192e-17	1.77596101935844e-15
TVAGG3_0456720	-4.49193335572486	-4.49390661439555	10.0191888864606	4.98444811881712e-17	2.23111566179976e-15
TVAGG3_1009320	10.8385745443471	144269492.023406	6.8678825414395	5.90783253233916e-17	2.61540001123069e-15
TVAGG3_0783490	6.40837906774354	6.45028778807567	7.68629512960974	5.9328544678201e-17	2.61540001123069e-15
TVAGG3_0371150	4.64062213668639	4.64419510443952	9.35675818986093	6.01659702496642e-17	2.63237429235185e-15
TVAGG3_0701420	-5.39665232324903	-5.40532114050633	8.82926118135483	6.35673297025696e-17	2.76043501148696e-15
TVAGG3_0410180	7.58201149036622	7.70712250927611	7.16526072710236	7.23948625772408e-17	3.12048670619973e-15
TVAGG3_0508490	-4.38197686560399	-4.38358473335825	10.2108846360101	7.70051095124987e-17	3.29479950186198e-15
TVAGG3_0146650	-4.2322899992773	-4.23339033514494	10.6228390680087	7.98059021489509e-17	3.3897120044142e-15
TVAGG3_0341750	-5.09280625288335	-5.09872124119009	9.07553694257107	8.30557283870358e-17	3.50218321365334e-15
TVAGG3_0594570	-4.65651751844136	-4.65946104669208	9.6469686787324	9.50937285182898e-17	3.96786532048766e-15
TVAGG3_0274600	5.09101364985531	5.09940354561232	8.66683913055415	9.54633347427862e-17	3.96786532048766e-15
TVAGG3_0308970	5.20994326968236	5.21980141726981	8.37384351469188	1.03908304205846e-16	4.26934101990199e-15
TVAGG3_0191760	-4.41674313105544	-4.4185426397054	10.1094946461787	1.04183953398536e-16	4.26934101990199e-15
TVAGG3_0653560	6.9608431629184	7.03357547796661	7.29052848058055	1.18872773658097e-16	4.83720748193333e-15
TVAGG3_0599840	7.8561220734838	8.02071197657025	7.07053643576205	1.3144851135745e-16	5.31179783047919e-15
TVAGG3_0169340	5.58551948274521	5.6024737942491	8.04747680666416	1.41212043239099e-16	5.66698537660907e-15
TVAGG3_0304350	-4.38923606035132	-4.39099793211057	10.1049394174791	1.50677864167788e-16	6.00544172323532e-15
TVAGG3_0996550	-4.57238286835327	-4.57500249186182	9.68963149003931	1.53667308712474e-16	6.08292564216251e-15
TVAGG3_0605290	6.10237600424761	6.13421714159208	7.67379135261829	1.83187639577311e-16	7.20249239662413e-15
TVAGG3_0674990	-5.2568973891971	-5.26481419108325	8.82173292205086	2.2811255038931e-16	8.86738571349575e-15
TVAGG3_0309680	-4.64717535207638	-4.6503160606802	9.52516799942124	2.28580143843334e-16	8.86738571349575e-15
TVAGG3_0517790	5.13401893029906	5.1433765600733	8.31795666166901	2.43621526703441e-16	9.38830240984982e-15
TVAGG3_0379800	-4.90213669340547	-4.90695592166105	9.12750558524749	2.4691195263671e-16	9.45250429205932e-15
TVAGG3_0602620	-4.51370571448079	-4.51615692963929	9.75513514006248	2.57150030037679e-16	9.78010473718468e-15
TVAGG3_0996970	-4.54215243753481	-4.54475739458206	9.65764652231922	2.68352421770701e-16	1.01398879369072e-14
TVAGG3_0965840	-4.26612150303314	-4.26754337543918	10.2723471875564	3.05670608278562e-16	1.14754662553094e-14
TVAGG3_0518350	-6.01785965345466	-6.03703555818135	8.32396122857262	3.3987895392187e-16	1.26779207235344e-14
TVAGG3_0080860	-4.10793236561736	-4.10887989728536	10.7035801202134	3.64365700301207e-16	1.35047389175333e-14
TVAGG3_0080560	-4.4445922662463	-4.44681063078649	9.80200132047702	3.93826406146411e-16	1.45042775782656e-14
TVAGG3_0995670	4.30236308584445	4.30436945019203	9.80082311972472	4.11564466712183e-16	1.50622240993597e-14
TVAGG3_0338550	5.68700674968036	5.70798413291781	7.88945554958031	4.34359942975809e-16	1.57971281761015e-14
TVAGG3_0474980	5.09565219533797	5.1051585829519	8.42382216920489	4.71572214073789e-16	1.70439671658098e-14
TVAGG3_0890490	-4.78272512986544	-4.7870301796446	9.20422116031738	5.83400271234798e-16	2.09555936933043e-14
TVAGG3_0657380	-3.92986697961443	-3.93046546137943	11.1876502145933	6.89538768197679e-16	2.4616110994738e-14
TVAGG3_0053940	-4.32275412763193	-4.32455651061784	9.99445462518528	7.0685814125332e-16	2.50592975791398e-14
TVAGG3_0362140	-3.51784038019651	-3.51796106275538	13.0801373194422	7.1056609392646e-16	2.50592975791398e-14
TVAGG3_0993370	4.34050374006179	4.34289716243925	9.57555118357292	7.41852156457306e-16	2.60050463760546e-14
TVAGG3_0804930	4.39253702102927	4.39523918800405	9.5388086926017	7.58011400437359e-16	2.63236337720835e-14
TVAGG3_0359720	-4.43079803373968	-4.43310733605291	9.72578868468072	7.59988051849119e-16	2.63236337720835e-14
TVAGG3_0947850	4.43519271111654	4.43823021791601	9.35501847718154	8.35633329111313e-16	2.87724872313534e-14
TVAGG3_0662920	-4.21162142531341	-4.21305561295491	10.2026254200078	1.00360225095524e-15	3.43527146959325e-14
TVAGG3_0998040	-4.41074113270048	-4.41302001431346	9.77545565145614	1.02712476066915e-15	3.48361260316822e-14
TVAGG3_0826330	-5.85638681774655	-5.87377431695325	8.30495008509071	1.02969817450582e-15	3.48361260316822e-14
TVAGG3_0255260	5.00683666633418	5.01583708449597	8.43652077961207	1.21958557431234e-15	4.10217829879973e-14
TVAGG3_0937280	-4.63970082503076	-4.6433183314768	9.28563629300071	1.27077477708085e-15	4.24979219990429e-14
TVAGG3_0984110	-4.27275417063029	-4.27450181559442	9.98166972858361	1.47440066334095e-15	4.90259283427483e-14
TVAGG3_0211540	6.78854056534348	6.86120188328592	7.11314693458662	1.82574379836996e-15	6.03636543336068e-14
TVAGG3_0515980	5.22422347713111	5.23700192240695	8.12910228587215	1.90615439193482e-15	6.26661717890888e-14
TVAGG3_0430810	-4.27467417310502	-4.27647987374019	9.94979496105402	1.91858586587379e-15	6.27205120984245e-14
TVAGG3_0675350	4.63664671257796	4.64164575750998	8.82169232806104	1.96347655106863e-15	6.38294416238456e-14
TVAGG3_0480660	-4.2835512155611	-4.28542393431728	9.8900262980911	2.12415751432715e-15	6.86692920881649e-14
TVAGG3_0002910	-6.42184788750386	-6.45383009854766	7.9858275499508	2.61871824462144e-15	8.41896213560892e-14
TVAGG3_0147840	-4.24572439495004	-4.24749120833662	9.95196404230144	2.78489465262387e-15	8.90401207891115e-14
TVAGG3_0999760	-4.42938918790439	-4.43203607263048	9.54834473811641	2.81181318043511e-15	8.94095130980979e-14
TVAGG3_0975200	-5.23496767808532	-5.24408372899445	8.57068098038704	2.9847434221489e-15	9.4392510725459e-14
TVAGG3_0142090	10.5637296267567	144269491.748406	6.58128435447047	3.65673806132653e-15	1.15019236642481e-13
TVAGG3_0662310	-3.83394239699932	-3.83452029439065	11.1463102224724	4.54936428764832e-15	1.41798095600596e-13
TVAGG3_0456430	-4.97243513231495	-4.97916095609225	8.7797711876532	4.55683861098324e-15	1.41798095600596e-13
TVAGG3_0990040	-4.79021401065065	-4.79536190062085	8.9431374870241	4.60545721999198e-15	1.42548699803901e-13
TVAGG3_0837310	-4.8489926980941	-4.85466713772536	8.82709919744077	5.72358286966686e-15	1.76219728669796e-13
TVAGG3_1012700	-5.02788730608717	-5.03523715328935	8.66953446049292	6.09545358410847e-15	1.86681286346985e-13
TVAGG3_0813390	-4.11656474830372	-4.11799840856342	10.1098826521762	6.73914820730392e-15	2.0531467758273e-13
TVAGG3_0152020	7.05136251261131	7.15212127862254	6.9301785493111	6.98023614981416e-15	2.11552052894628e-13
TVAGG3_0321020	5.5436789854265	5.56539830532205	7.72163135907615	7.41873631563633e-15	2.23676821868849e-13
TVAGG3_0182150	7.58893182685452	7.753379711154	6.8072325982636	8.04131867384001e-15	2.41198110118943e-13
TVAGG3_1056650	-4.39602701520843	-4.39881063784482	9.43123331381015	8.59570982349317e-15	2.56504797245676e-13
TVAGG3_0160640	8.01030853818163	8.2506794282072	6.71616922653446	9.47552462685586e-15	2.81316723488134e-13
TVAGG3_0291010	-3.80051309434435	-3.80109474965508	11.0992731451754	9.6135984326923e-15	2.83967153704754e-13
TVAGG3_0715090	5.30350996439475	5.31958092998568	7.78348961556839	1.01469344100735e-14	2.98207127940493e-13
TVAGG3_0105100	-5.0018126769865	-5.00921341327774	8.60366577759752	1.14021203677732e-14	3.32704920656388e-13
TVAGG3_0861320	-4.62355270451672	-4.62784500490198	9.04764035554763	1.14351235833094e-14	3.32704920656388e-13
TVAGG3_0783620	-5.23455737265997	-5.24463015129989	8.42290933710303	1.24213020855126e-14	3.59599785251731e-13
TVAGG3_0191620	5.64045789472265	5.66628380438771	7.6631534284221	1.29891097105166e-14	3.74176383195524e-13
TVAGG3_0745870	5.55284052967765	5.57527758187497	7.52736624271205	1.31343189246867e-14	3.76495575481537e-13
TVAGG3_0613660	-4.34506339638802	-4.34771538613196	9.4701977497877	1.41595210932118e-14	4.03893398242155e-13
TVAGG3_1029580	-4.69956383739251	-4.70453233070016	8.91696632380818	1.52876286138484e-14	4.33944931238945e-13
TVAGG3_0970130	6.36606791492382	6.42232718990185	7.15470434032751	1.62099547955858e-14	4.57891878424825e-13
TVAGG3_0603460	-4.17280642498014	-4.17465453064187	9.83911940403191	1.70261094248196e-14	4.78622853831041e-13
TVAGG3_0079930	-4.30335260756705	-4.30583765630328	9.5319774669666	1.71907492157963e-14	4.80927738878455e-13
TVAGG3_1007090	6.26035179893006	6.31129587130632	7.12222577285077	2.06765964034511e-14	5.75679973548716e-13
TVAGG3_0349400	-4.3001091113026	-4.3026344021934	9.47280763398806	2.11698757406781e-14	5.8660717588098e-13
TVAGG3_0175320	-4.61833364313538	-4.62286213272477	8.95159126579214	2.39341569787529e-14	6.60060945305039e-13
TVAGG3_0416840	5.88853037145349	5.92285551037141	7.24555548575498	2.42593874357361e-14	6.65874412681833e-13
TVAGG3_0429640	10.4320256121166	144269491.616601	6.45871489970274	2.51991454264276e-14	6.88421724114469e-13
TVAGG3_0395360	5.9292049169196	5.96575233636204	7.2435642634501	2.70958589977529e-14	7.36779455644505e-13
TVAGG3_0774250	-4.16345952429896	-4.16541783264882	9.7063184120544	3.09675323656139e-14	8.38139864351197e-13
TVAGG3_0072580	-4.28402871270537	-4.2865929776581	9.44696477479361	3.24147570530611e-14	8.7125592583842e-13
TVAGG3_0018560	-4.41811556747165	-4.42144283574476	9.21971219021901	3.24905543747958e-14	8.7125592583842e-13
TVAGG3_0167370	7.17169540935106	7.29646894726195	6.78809926312531	3.39785135485518e-14	9.06976928160657e-13
TVAGG3_0982790	-4.19613491027091	-4.1982758179224	9.62098681912441	3.50314005915588e-14	9.30811507042378e-13
TVAGG3_0904390	-4.24838828763461	-4.25083562268346	9.47011961232808	4.17142914581379e-14	1.10334300906775e-12
TVAGG3_0217550	-3.73495740523765	-3.73556058186176	10.9706062618887	4.70265954583796e-14	1.23822515372086e-12
TVAGG3_0730100	-3.65031699378807	-3.65076478225589	11.3224427470895	4.96699025324348e-14	1.301933165929e-12
TVAGG3_0691910	4.08404506004992	4.08621099605423	9.50676698035607	5.33715579490613e-14	1.39268652782775e-12
TVAGG3_0486920	6.55967697366297	6.63222520616389	6.88404691742383	5.67840811900173e-14	1.47511860912817e-12
TVAGG3_0198060	4.8843245038129	4.89469583842242	8.06809644304427	5.88441571618722e-14	1.52184066899971e-12
TVAGG3_0859980	-5.27756513051955	-5.28950781873143	8.22911629729975	6.50981069980601e-14	1.67613223283943e-12
TVAGG3_0607970	-6.39228045267244	-6.43059376262421	7.69356607112568	8.51949727225348e-14	2.18391870604595e-12
TVAGG3_0505030	7.42313343394741	7.58748290610984	6.63976184233148	8.7053112172695e-14	2.22176341988119e-12
TVAGG3_0876120	-11.1272295967918	-144269492.312212	7.19145592932734	1.16847230453324e-13	2.96914425330956e-12
TVAGG3_0151990	-4.01497650623376	-4.01661942191785	9.80948297015327	1.28620121079159e-13	3.25408906330272e-12
TVAGG3_0254180	-4.4407014736523	-4.44466974075595	8.98865759121096	1.29724932503291e-13	3.26783282353527e-12
TVAGG3_0562290	-5.64286097373296	-5.66199688453519	7.93070605895423	1.61111281799616e-13	4.04097650341366e-12
TVAGG3_0077910	5.41941999042593	5.4432272000903	7.45963730785173	1.70484410141602e-13	4.25772009705572e-12
TVAGG3_0765830	-4.28269907343023	-4.28577654072272	9.17633385954976	1.76775972254648e-13	4.39598026730684e-12
TVAGG3_1000580	-4.16067942124889	-4.1631033621659	9.41648575903441	1.88413869452601e-13	4.66544811210503e-12
TVAGG3_0191770	7.05852790936882	7.18336053377172	6.6422578170141	1.90763662300397e-13	4.70361758866955e-12
TVAGG3_0266860	-3.79683634840377	-3.79777372168958	10.4176755645139	1.95861103941128e-13	4.80892727355874e-12
TVAGG3_0760820	-5.85131677756406	-5.8752919923461	7.80160463665553	1.97755587476993e-13	4.83504102322951e-12
TVAGG3_0105340	-4.19584863056593	-4.19847691330437	9.32182004360106	1.99912759041077e-13	4.86733198686203e-12
TVAGG3_0309870	7.34408187498657	7.50810454532115	6.62781732848535	2.04601023519185e-13	4.96072231607556e-12
TVAGG3_0007420	7.35459396136011	7.51890404661738	6.56602772805409	2.24775941040817e-13	5.42726639384445e-12
TVAGG3_0282970	-4.75276034563837	-4.75955061627598	8.50207259516265	2.59512540821705e-13	6.24009700430372e-12
TVAGG3_0761120	-4.17262099552102	-4.17524370404742	9.32033249119746	2.9723360441214e-13	7.11770511964708e-12
TVAGG3_0602320	6.55341454460766	6.63678628629327	6.876233391531	3.0074200656924e-13	7.17220383699348e-12
TVAGG3_0357950	-4.4250366134627	-4.42923915223902	8.90571108959327	3.0486046028209e-13	7.24074701380197e-12
TVAGG3_0983590	6.26155381784112	6.324333125826	6.95919740875403	3.1035545179532e-13	7.34129420323971e-12
TVAGG3_0985710	-4.0658368232088	-4.0679323339694	9.51376482536447	3.17365122141224e-13	7.47671111635538e-12
TVAGG3_0445490	-3.86967878177543	-3.87097761235462	9.99566119789689	3.74676924837829e-13	8.78488412172393e-12
TVAGG3_0565120	-3.76264558259243	-3.7635846823279	10.3741405967646	3.75912724919962e-13	8.78488412172393e-12
TVAGG3_1000930	-4.74453526672965	-4.75157843288978	8.44076854472788	4.65099280039339e-13	1.0778361308116e-11
TVAGG3_0602800	-4.09410177079566	-4.09644139433801	9.39537756530392	4.65268796812994e-13	1.0778361308116e-11
TVAGG3_0467210	-3.81584796960546	-3.81699534780539	10.1376171614342	4.66772134326383e-13	1.0778361308116e-11
TVAGG3_0072020	-4.13484527351752	-4.13740913309044	9.29031610295483	4.79175412046601e-13	1.10210344770718e-11
TVAGG3_0771050	-3.83462793531688	-3.83586578664061	10.0426522312768	5.30299794174128e-13	1.21488759933041e-11
TVAGG3_0995210	5.45761451959204	5.48449488846187	7.20830990287802	5.4430121629124e-13	1.24207403043087e-11
TVAGG3_0243470	-4.31886972169276	-4.32258483138848	8.92665161166685	5.83066541559898e-13	1.32533758020978e-11
TVAGG3_0828150	5.52306230898497	5.55275342062731	7.20823884352559	6.19223894492976e-13	1.40204818756989e-11
TVAGG3_0678460	-5.45905028429097	-5.47640356041802	7.88827066586393	6.30973100087266e-13	1.42311336023558e-11
TVAGG3_0283230	6.72803624623076	6.82860755000445	6.60594722237207	7.05303617617278e-13	1.5846184366467e-11
TVAGG3_0374600	4.83684315526482	4.84889631127498	7.68656244189061	7.15341981783201e-13	1.6009903815371e-11
TVAGG3_0672190	-3.9848139226846	-3.98675046115534	9.56482387640121	7.45816758192653e-13	1.66279989115826e-11
TVAGG3_0040320	-4.41691764212119	-4.421423415394	8.7538759736598	7.70582935632788e-13	1.71145881772794e-11
TVAGG3_0303490	-3.83300540100934	-3.83431865297249	9.95798091622273	7.99534483599293e-13	1.76900804565182e-11
TVAGG3_0544070	-4.58966889418535	-4.59559134983958	8.5364867001489	8.08984987980117e-13	1.78313774433951e-11
TVAGG3_0680380	3.86817604363326	3.869960694583	9.57734173319704	8.21901366889049e-13	1.8030770666537e-11
TVAGG3_0036590	-4.22468253296425	-4.22792818222277	9.03711003686449	8.24228389293492e-13	1.8030770666537e-11
TVAGG3_0994900	8.40038689153758	8.84699996308398	6.3292490049952	8.30032662809433e-13	1.80897380707419e-11
TVAGG3_0348590	-4.31272269540893	-4.31655028063888	8.8966036967654	8.53331061885123e-13	1.8528109884737e-11
TVAGG3_0184850	-3.61038953569768	-3.61104086537888	10.7459493350437	8.84903444246481e-13	1.91422049891088e-11
TVAGG3_0355660	-3.25335327659497	-3.25349991901359	12.5290644069288	9.92858284898352e-13	2.1397934666013e-11
TVAGG3_0271050	-4.25903533004746	-4.26264220954635	8.92390531105348	1.19825937548862e-12	2.57294144131671e-11
TVAGG3_0504940	-4.23885623430909	-4.24234098722676	8.94756374688094	1.23459438169763e-12	2.64121496584505e-11
TVAGG3_0569120	-4.28070295992584	-4.28447469813919	8.9110888125045	1.26512442451851e-12	2.6966150279389e-11
TVAGG3_0333830	-3.7201475097116	-3.72116951244765	10.1977247606288	1.35431031475964e-12	2.87617946043297e-11
TVAGG3_0996380	-4.35160966898709	-4.35591588392007	8.79175938574191	1.36976738376119e-12	2.89842778403867e-11
TVAGG3_0440780	4.55509082110211	4.56361771989169	8.23760680073068	1.38147637188217e-12	2.91261268405158e-11
TVAGG3_1012570	-3.95018033242053	-3.95212435567319	9.52038738079569	1.41038514277094e-12	2.9628271284419e-11
TVAGG3_0560900	-3.99432645993717	-3.99649627203561	9.40009795047433	1.47108652060785e-12	3.07922750482629e-11
TVAGG3_0717470	3.31138875604897	3.31161625693691	11.9560143128796	1.62068268281197e-12	3.38019803988632e-11
TVAGG3_0653570	6.90031290743373	7.02504149346373	6.48258082408419	1.66858022664482e-12	3.46766726387365e-11
TVAGG3_0860850	-4.88736172182432	-4.89687806185044	8.15054986388905	1.71165520879535e-12	3.54452728113172e-11
TVAGG3_0926960	-4.81697500975176	-4.82565025699443	8.20246046011832	1.84334103662452e-12	3.8036884723823e-11
TVAGG3_0531630	-3.84261377258955	-3.84415426072	9.73305953243167	1.86508956035952e-12	3.83496683806786e-11
TVAGG3_0321130	-4.29526030814687	-4.29932745048919	8.83541860248814	1.9992363747467e-12	4.0963226988208e-11
TVAGG3_0317930	-4.38144709587301	-4.38609768834196	8.65062839436369	2.0120333501592e-12	4.10807791739521e-11
TVAGG3_0994520	-4.14322081131617	-4.14631609320047	9.03867616480731	2.11818725475521e-12	4.30969637602118e-11
TVAGG3_0100860	-3.30858633176236	-3.30881346448962	11.9558652379875	2.14747522569876e-12	4.3540621387948e-11
TVAGG3_0890500	-4.58915267172955	-4.59565707340189	8.41354253865712	2.24176831914324e-12	4.52946175315782e-11
TVAGG3_0675560	6.03335518917062	6.0899089094618	6.69560200431945	2.6857995126083e-12	5.40784337850094e-11
TVAGG3_0608320	-3.92237938285203	-3.92439190426933	9.45962899445494	2.96610153993698e-12	5.95163615892872e-11
TVAGG3_0814910	-3.53646970652024	-3.53710086734411	10.7085786099833	3.02794343630048e-12	6.05484634221049e-11
TVAGG3_0894190	-3.63392454253226	-3.63481920682751	10.3076117470812	3.10795932332725e-12	6.1935668843977e-11
TVAGG3_0147430	4.97961339930869	4.99666431811807	7.36313826411651	3.15458835400688e-12	6.26503400408397e-11
TVAGG3_0561840	-3.91678262468349	-3.91881357300058	9.42137515527931	3.431678468255e-12	6.79215544448158e-11
TVAGG3_0262950	-4.47077148940865	-4.47646569425373	8.48983491758737	3.57290140328096e-12	7.04769941209895e-11
TVAGG3_0045990	7.57215477366194	7.81221919231529	6.27829732480543	4.24207161867268e-12	8.33939687468118e-11
TVAGG3_0007430	10.0488577651267	144269491.233116	6.0738372222714	4.51563191672093e-12	8.84729364424211e-11
TVAGG3_0999790	-3.74176279348404	-3.74310175157637	9.85928035895462	4.69343441128588e-12	9.16217013014808e-11
TVAGG3_0072680	-4.08491436489395	-4.08794420489907	9.01506074428958	4.70783445422628e-12	9.16217013014808e-11
TVAGG3_0002830	-4.17676627803003	-4.180388322449	8.88860042519159	4.80976665546012e-12	9.32934405604082e-11
TVAGG3_0187830	3.73351362731352	3.73514316718475	9.53711988292426	5.10348001037927e-12	9.86616285063023e-11
TVAGG3_0263740	-4.53768036534249	-4.54419131611773	8.35269215606227	5.16592302002525e-12	9.95380995149898e-11
TVAGG3_0592710	7.55687062376548	7.79691568068149	6.26860679174494	5.21533444402787e-12	1.00158518580192e-10
TVAGG3_0475750	4.61584743672879	4.62665577326232	7.90068041279452	5.23860264977985e-12	1.00274436904832e-10
TVAGG3_0577860	4.08640852844681	4.09043114158847	8.59381303220295	5.30059315418918e-12	1.0112836578435e-10
TVAGG3_1010390	5.87251485411341	5.92335577332315	6.71317677264167	5.50225891802546e-12	1.04632825633955e-10
TVAGG3_0271370	-3.60464877277202	-3.60555984012049	10.2459297990053	5.84336300644582e-12	1.10757424542372e-10
TVAGG3_0917400	-3.58830725671701	-3.58916896492073	10.3242754574093	5.88869754796198e-12	1.11254321531139e-10
TVAGG3_0251780	-4.28007983099221	-4.28447977250486	8.64148139629673	5.94815619679834e-12	1.1201398352482e-10
TVAGG3_0394130	4.43049380679027	4.43847859089989	7.97058218077643	6.61488376477588e-12	1.24167769765261e-10
TVAGG3_0131090	-4.15395646574899	-4.15754809219901	8.82552804944508	6.66634256957571e-12	1.24731342161933e-10
TVAGG3_0962610	-3.86036337189888	-3.86238140170727	9.36681212075492	8.53380460095886e-12	1.59160926195447e-10
TVAGG3_0792740	4.18226485236173	4.18752066616586	8.40496493894025	8.88650809847287e-12	1.65209554712504e-10
TVAGG3_0035940	-3.76517401921272	-3.76678495746228	9.5989508077025	9.54231145065916e-12	1.76836657106324e-10
TVAGG3_0567620	-3.80384529154757	-3.80563665285892	9.49237174674	9.89299398737109e-12	1.82753434960357e-10
TVAGG3_0821150	-4.83452457539185	-4.8449983634687	8.00074618980329	1.06820384621303e-11	1.96705005731444e-10
TVAGG3_0542190	5.82955365614471	5.88046196698112	6.64353254031189	1.07799904933689e-11	1.97882538425595e-10
TVAGG3_0980770	-5.04304196538105	-5.0565907781264	7.8322733308162	1.11035874206956e-11	2.031816830221e-10
TVAGG3_0779370	-4.04158422411107	-4.04466568996583	8.91677011778179	1.12358570316463e-11	2.04957529991065e-10
TVAGG3_0577270	-5.10161773672754	-5.11621502319802	7.78809559345182	1.18179570861068e-11	2.14902163387673e-10
TVAGG3_0062040	-3.9587321870001	-3.9613659304068	9.10360469555427	1.21593581370647e-11	2.20421510902116e-10
TVAGG3_0386860	-4.78341724271389	-4.79335510000425	8.01271804827779	1.2751525961752e-11	2.30094321795624e-10
TVAGG3_0593520	-4.01666921884895	-4.01965173880229	8.96424023687089	1.27720340161517e-11	2.30094321795624e-10
TVAGG3_0710290	-3.94347253056843	-3.94605694174092	9.10002056997701	1.3309423828638e-11	2.39035608823595e-10
TVAGG3_0321460	-4.07157250026959	-4.07495283311361	8.8608463265192	1.4577564016732e-11	2.61005676964196e-10
TVAGG3_1026900	-3.58795957293557	-3.58898713303899	10.0587031062499	1.48000094974451e-11	2.64175629649181e-10
TVAGG3_0276080	4.88936394251891	4.90734326728207	7.38342781493548	1.49091594774696e-11	2.65310088683167e-10
TVAGG3_0607060	-3.87616868582874	-3.87845593300316	9.19408650623591	1.61795305719542e-11	2.86943727208112e-10
TVAGG3_0941770	-3.65925216999937	-3.66055795857991	9.78265812880406	1.62234896462397e-11	2.86943727208112e-10
TVAGG3_0526240	-3.93189859802075	-3.93448961637664	9.09949636407483	1.64927228792269e-11	2.90821680103702e-10
TVAGG3_1014300	-5.3120773740603	-5.33112721917335	7.60437657288326	1.68832215578598e-11	2.96808055121409e-10
TVAGG3_0845240	5.5358372273673	5.57491981531058	6.76042784485746	1.76465087225186e-11	3.09292271856434e-10
TVAGG3_0004570	-6.22560211926489	-6.27321330692993	7.25859206867803	1.91659895410145e-11	3.34915595012503e-10
TVAGG3_0860800	-4.60801312585846	-4.6161976218609	8.10670337836785	1.95934039531735e-11	3.41359334142265e-10
TVAGG3_0090030	-4.2069727567375	-4.21141249696127	8.58041516618335	1.97852934518201e-11	3.43673500286988e-10
TVAGG3_0002690	-3.58875045855443	-3.58984678075332	9.96953391337508	2.08003582961552e-11	3.60230014658712e-10
TVAGG3_0701540	-4.66159104724842	-4.67047625974182	8.09090608248701	2.09725494890888e-11	3.62134318922872e-10
TVAGG3_0812630	-3.75115475462895	-3.75290978669989	9.47727061596153	2.14631197189165e-11	3.69508561078034e-10
TVAGG3_0908290	-5.05007973768984	-5.06463601478839	7.75119749977221	2.22935641238604e-11	3.82673302763255e-10
TVAGG3_0055250	-3.64290586876512	-3.64422060949935	9.77110518231288	2.27012412956918e-11	3.8852506794009e-10
TVAGG3_0075410	4.46332727724838	4.47303207948833	7.68355706412753	2.31733753091861e-11	3.95442436727724e-10
TVAGG3_0477750	-4.14465336173957	-4.14868981241133	8.61313788866733	2.34235694418714e-11	3.98543130357455e-10
TVAGG3_0577500	-4.78761003532664	-4.79814980437064	7.90681327900273	2.39581172954218e-11	4.06449809160523e-10
TVAGG3_0014900	-4.83044246629738	-4.84159353631572	7.87793204532487	2.41774430455061e-11	4.07977945690019e-10
TVAGG3_0318920	-3.60691549076316	-3.60811201354365	9.8411637048392	2.41884157523726e-11	4.07977945690019e-10
TVAGG3_0380250	-10.6866373499907	-144269491.871383	6.77340091824241	2.51792171398576e-11	4.23462036233616e-10
TVAGG3_0589150	-4.43322698780307	-4.43973138183703	8.2435835301022	2.5612509764945e-11	4.29507764617333e-10
TVAGG3_0551620	5.59011458243348	5.63260350912728	6.64287294868871	2.59839299514169e-11	4.34484162032456e-10
TVAGG3_0352340	3.63108449906083	3.63266565041939	9.53129741089747	2.69393557423699e-11	4.49169372678655e-10
TVAGG3_0292650	-5.76865765500079	-5.80045018148853	7.33658603923625	2.70556482654178e-11	4.49819477875617e-10
TVAGG3_0175530	4.46252399087046	4.47245354665999	7.64003364360203	2.88707316794687e-11	4.78629024623443e-10
TVAGG3_0864370	-4.06431868218858	-4.06796993934864	8.70935122473956	3.23980615621456e-11	5.3558045519922e-10
TVAGG3_0984390	-7.7602491485114	-7.9435692877916	6.89634003069835	3.35850590796621e-11	5.53630194857093e-10
TVAGG3_0793310	6.97681276134534	7.14083292668137	6.19076924094672	3.40685606843792e-11	5.60013996108481e-10
TVAGG3_0395680	-3.86935083755534	-3.87185100667106	9.07579171930016	3.47098466777874e-11	5.68948162867731e-10
TVAGG3_0712710	4.39571854084964	4.40483426966187	7.57064505186078	3.97192512431384e-11	6.4923124433658e-10
TVAGG3_0339530	5.80218995907451	5.85826139636302	6.56687661424143	4.12575254029086e-11	6.72486107337606e-10
TVAGG3_0850500	-3.5659325586044	-3.56710152994445	9.85129281266287	4.28744807029669e-11	6.96889953102135e-10
TVAGG3_0252230	-4.29310029183232	-4.29864833924727	8.31944470095714	4.40200627209368e-11	7.13517395468333e-10
TVAGG3_0377000	3.80392413292616	3.80684057051921	8.7538015336046	5.43611405501517e-11	8.78687435725924e-10
TVAGG3_1088330	-4.08938144324476	-4.09344356043544	8.57535081269195	5.55946906589263e-11	8.95769112969228e-10
TVAGG3_0320260	9.83962233471973	144269491.023675	5.85948684255779	5.57257980572024e-11	8.95769112969228e-10
TVAGG3_0848540	6.04698503734504	6.1192066306717	6.37058658904255	5.75817248292959e-11	9.23052498021137e-10
TVAGG3_0173800	-4.16547525935558	-4.17013689263142	8.46299222887354	5.80207888365137e-11	9.27535632526575e-10
TVAGG3_0210030	5.27853217727067	5.31172361584663	6.8757987491568	5.90153993315338e-11	9.40850982767657e-10
TVAGG3_0661760	-5.29741406704065	-5.3184612232478	7.49433960972079	6.08722797307867e-11	9.67802720637836e-10
TVAGG3_0307620	-3.40885525515794	-3.40958782173202	10.3736433658482	6.32043561367358e-11	1.00214209362307e-09
TVAGG3_0393230	-5.30885455547054	-5.33002199608238	7.44324604083022	6.47987307356853e-11	1.02462992975802e-09
TVAGG3_1047060	-4.26909807860292	-4.2746539972406	8.28826834510644	6.53670924103726e-11	1.03081601825463e-09
TVAGG3_0698700	-3.49292538627307	-3.4939359501872	9.98667275947936	6.91584996035351e-11	1.08765759241344e-09
TVAGG3_0427810	4.77239576644774	4.79006848323125	7.21963802062604	7.03861883771021e-11	1.10398175246997e-09
TVAGG3_0311790	6.91251079816452	7.07646513880456	6.13317596048969	7.57115819139436e-11	1.18431638483128e-09
TVAGG3_0978890	-3.46911198001844	-3.47006191303419	10.0669361308907	7.73245926949616e-11	1.20630510694901e-09
TVAGG3_1090030	-4.83190537066289	-4.84446241869247	7.74481205153431	8.01378005529678e-11	1.24684989683882e-09
TVAGG3_1087140	-6.4211343207185	-6.48442360950079	7.03396844433925	8.30710962832068e-11	1.28639417719395e-09
TVAGG3_0484170	3.8724806991898	3.87613456981555	8.52435357246165	8.31215347353368e-11	1.28639417719395e-09
TVAGG3_0947940	-3.8837586243351	-3.88666203778985	8.89509347633793	8.43484392556044e-11	1.30191927858982e-09
TVAGG3_0075600	-3.87826328944438	-3.88114267347058	8.89297773652098	8.72804175373619e-11	1.34361044880928e-09
TVAGG3_0477320	-3.69187272584492	-3.69377493539494	9.26918023514923	9.152146495259e-11	1.40518048696338e-09
TVAGG3_0941550	3.86407906902153	3.86771482225475	8.4719417982928	9.26310781642459e-11	1.41847432588881e-09
TVAGG3_0272110	-4.63760371059746	-4.64751175537793	7.86921637221248	9.56710335326445e-11	1.46118043077811e-09
TVAGG3_0952560	-4.07301268394541	-4.07723302583087	8.5152978076771	9.7798442110909e-11	1.48976213257429e-09
TVAGG3_0482180	3.10890976281627	3.10913959641573	11.7361881722125	9.88463651584323e-11	1.50179373069691e-09
TVAGG3_0318360	3.95566579576778	3.96016620251041	8.2825399940399	9.97718920181036e-11	1.50923049583912e-09
TVAGG3_0745840	-3.60879974196431	-3.61034702813855	9.48398335631483	9.98545696679945e-11	1.50923049583912e-09
TVAGG3_1036690	-3.83227596383686	-3.83494327313951	8.93404284109598	1.02306452771249e-10	1.54228302765777e-09
TVAGG3_0175650	5.86714335663383	5.93044337367499	6.37405024235972	1.0383218532058e-10	1.55914702470514e-09
TVAGG3_0475040	-3.49506399424584	-3.49616815159334	9.86006437005272	1.03960997694723e-10	1.55914702470514e-09
TVAGG3_1017340	4.30973386243273	4.31861110689954	7.54484130830475	1.04716483802942e-10	1.56545794265477e-09
TVAGG3_0958740	9.78354328447899	144269490.967529	5.80621138075762	1.04919848364901e-10	1.56545794265477e-09
TVAGG3_0641720	-3.25427434688617	-3.25471403442713	10.948247562275	1.05228276748628e-10	1.56604435396487e-09
TVAGG3_0626140	-4.25842088646091	-4.26422994284582	8.25776173318071	1.06874776777553e-10	1.58649062772597e-09
TVAGG3_0354150	9.78064569011219	144269490.964626	5.80517205298718	1.08635261598228e-10	1.60852057821906e-09
TVAGG3_0039990	3.56853845465416	3.57025646888968	9.29747343634583	1.10811063235431e-10	1.63657253037303e-09
TVAGG3_0815020	-4.2290829909837	-4.23468997930967	8.2885662443961	1.1688031528057e-10	1.72183937877882e-09
TVAGG3_0669180	-3.3373631619309	-3.33800351259299	10.4847074879975	1.1888382682265e-10	1.74693178858838e-09
TVAGG3_0335470	4.50620596646359	4.51877469630324	7.35859269095309	1.20231712733691e-10	1.76228800100088e-09
TVAGG3_0187800	3.79208793623926	3.79528754886185	8.55761525848168	1.21692217393475e-10	1.77921360053425e-09
TVAGG3_0275600	9.76186095993738	144269490.945826	5.7825476991706	1.32946302127211e-10	1.9388835390432e-09
TVAGG3_0928860	9.75762974924412	144269490.941608	5.76739957930188	1.37962516662969e-10	2.00700971115454e-09
TVAGG3_0999750	-3.95209787791307	-3.95563617888772	8.65720566199123	1.41588090176442e-10	2.05461620133845e-09
TVAGG3_1024720	4.48203189512929	4.49435383130618	7.34534566932803	1.43015455995425e-10	2.07016651352581e-09
TVAGG3_0030620	-3.86231983716822	-3.86532711350521	8.77123260692431	1.58273515215741e-10	2.28534388347493e-09
TVAGG3_0860680	-4.28603952326072	-4.29233105309224	8.12179497987016	1.59256738696873e-10	2.29384891702253e-09
TVAGG3_0668680	5.56960803106066	5.61964858876732	6.57587371292873	1.60728499895314e-10	2.30933121207613e-09
TVAGG3_1050780	-4.43440022308957	-4.44227567660849	7.95490201517435	1.6946693157097e-10	2.42888688377211e-09
TVAGG3_0077850	-4.04775163495841	-4.05209262025197	8.43466756275404	1.8327239999153e-10	2.6202999890681e-09
TVAGG3_0182140	9.72323689306949	144269490.907162	5.74087524727366	2.01944783090586e-10	2.88018797255912e-09
TVAGG3_0284010	7.95374932622832	8.39996318466557	5.87160333147737	2.08106745972806e-10	2.96081455945174e-09
TVAGG3_0146840	-3.65197262908673	-3.65395369335834	9.15739308800767	2.24334330900032e-10	3.18390602806655e-09
TVAGG3_0982420	-3.25618542951812	-3.25672557989698	10.6515670829705	2.35301211862071e-10	3.33106079966187e-09
TVAGG3_0477680	-3.97220165699861	-3.97611936622003	8.53040959100823	2.35847576810567e-10	3.33106079966187e-09
TVAGG3_0075700	-4.74879561728031	-4.76137639597517	7.63316167544482	2.47711556787088e-10	3.49015387153526e-09
TVAGG3_1017260	-4.53635133932397	-4.54580043265075	7.80421376108859	2.48539616289405e-10	3.49336238451219e-09
TVAGG3_0961100	5.8652538698853	5.93654502264592	6.39796484916281	2.76917907663265e-10	3.88285615588563e-09
TVAGG3_0583460	-4.47642374726964	-4.485312962893	7.88429827511837	2.83029467962068e-10	3.95901075497903e-09
TVAGG3_0529390	-4.09866562508449	-4.10367978101302	8.29909131237348	2.94276627796342e-10	4.10646450155135e-09
TVAGG3_0504620	5.35836810935343	5.4001871758997	6.57049784086659	3.02493001010504e-10	4.2110209877515e-09
TVAGG3_0949330	-4.27460678754945	-4.28130079858527	8.04436759340124	3.19481692766863e-10	4.43690685014409e-09
TVAGG3_1003390	-3.74281860952863	-3.7454374617326	8.84884191512458	3.59029491663561e-10	4.97426812378634e-09
TVAGG3_0197310	5.05183228330374	5.08147376032181	6.69480958271986	3.65181624788272e-10	5.03955258154304e-09
TVAGG3_0775620	-3.54388644507179	-3.54550523323999	9.3833118915409	3.65473653447527e-10	5.03955258154304e-09
TVAGG3_0548250	4.92440660191623	4.95042987968317	6.85360898588708	3.98986074163304e-10	5.48865240084223e-09
TVAGG3_0336140	-4.16258289960339	-4.16839450171919	8.14738075615904	4.17126954752912e-10	5.72467393798867e-09
TVAGG3_0173770	-4.12295580057091	-4.12840668221616	8.2096969637957	4.25693737602285e-10	5.8284984920181e-09
TVAGG3_0693550	3.48034904665202	3.48205356819595	9.19765912268947	4.32721786206379e-10	5.9108170749646e-09
TVAGG3_0694660	4.19133281392094	4.20006632963511	7.57330528425168	4.36575870365154e-10	5.94949646289187e-09
TVAGG3_0258090	-5.1495119306818	-5.17061329018241	7.29326873198433	4.47831730428975e-10	6.0886281293603e-09
TVAGG3_0958710	-4.5460011193536	-4.55635668627266	7.74930945993925	4.61088311067465e-10	6.25424914242792e-09
TVAGG3_0035990	-3.92073806256255	-3.92461090498532	8.47018048381905	4.64664632004054e-10	6.28810114798044e-09
TVAGG3_0516550	-4.29618347161204	-4.30339517168425	7.9600712033643	4.70080611741944e-10	6.34663359565284e-09
TVAGG3_0998510	-3.26332346600834	-3.26398327942447	10.3742492680766	4.72559798030212e-10	6.36533672393011e-09
TVAGG3_0959040	9.63723094693201	144269490.821061	5.64946901246738	5.02122036003383e-10	6.74791715358818e-09
TVAGG3_0564770	7.87340650531093	8.31951571931526	5.80100754669278	5.07794940786997e-10	6.8084303235934e-09
TVAGG3_0956720	-4.36238675990334	-4.37047627014903	7.89690018435845	5.11169198806551e-10	6.83791624794326e-09
TVAGG3_0135200	-4.87497606970381	-4.89073822528961	7.4355942304323	5.27462367532451e-10	7.0396869648425e-09
TVAGG3_0696580	-3.95470992013134	-3.9589126193143	8.40168613907218	5.39133424049647e-10	7.17898717287162e-09
TVAGG3_1017670	3.98201378702763	3.98817226415177	7.89096431594164	6.05174460207776e-10	8.03997758892477e-09
TVAGG3_0220290	9.61959489339031	144269490.803383	5.64263417857078	6.09869360452291e-10	8.08389478011818e-09
TVAGG3_0147010	-3.26680600312732	-3.26752251503503	10.2653723955842	6.32010393011603e-10	8.35833744757846e-09
TVAGG3_0259600	-4.08285860667938	-4.08819616776036	8.17376388449123	6.51024715257509e-10	8.59027849905544e-09
TVAGG3_0519150	-3.44116561456808	-3.44250968568332	9.5476758709184	6.82699516867693e-10	8.98784725939617e-09
TVAGG3_0062560	7.14124447343933	7.38089868253595	5.85028934803261	7.47803223907768e-10	9.82272451449053e-09
TVAGG3_0148250	-3.68306360017272	-3.68563037468041	8.84091319033737	7.561261991168e-10	9.90441157893884e-09
TVAGG3_0384280	-6.67960492955213	-6.77371872874843	6.73180238189386	7.57426216296234e-10	9.90441157893884e-09
TVAGG3_0542560	4.11777761127933	4.12604111794078	7.57849449850234	7.6002915966737e-10	9.91616520202786e-09
TVAGG3_0393220	-4.16200590559131	-4.16822706545872	8.03821114064356	7.70373480119555e-10	1.00286426863886e-08
TVAGG3_0699600	9.59623687746905	144269490.779982	5.62637101472872	7.84022781396094e-10	1.01835459038926e-08
TVAGG3_0275370	-4.59168117444002	-4.60332007279666	7.6457994997251	7.86151850050615e-10	1.01884579408564e-08
TVAGG3_0264510	-4.51248277463338	-4.52291848507619	7.65840836284503	7.99963640804359e-10	1.03444187240901e-08
TVAGG3_0470400	4.26448892552997	4.27525086745611	7.36365964261837	8.11248837946577e-10	1.04670886652132e-08
TVAGG3_0970120	9.59250019477621	144269490.776237	5.62494399674591	8.17805304064388e-10	1.0528338637944e-08
TVAGG3_0812740	-3.46747926970405	-3.46899561473441	9.38649813268408	8.37610844686651e-10	1.07595088415709e-08
TVAGG3_0289300	-4.26539717140428	-4.27285166844082	7.89521659315649	8.9045920029368e-10	1.1413176402002e-08
TVAGG3_0228000	4.17827531600595	4.1878312600659	7.58908251950182	8.99283961631423e-10	1.15009524675456e-08
TVAGG3_0532840	-3.46075948056345	-3.46227853165442	9.36761622807627	9.24852429328641e-10	1.18020093997004e-08
TVAGG3_0796910	5.63918624535494	5.70171799823885	6.30906387162535	9.40269313129843e-10	1.19724882562419e-08
TVAGG3_0282590	-4.62933224450228	-4.64179731755994	7.56672058186215	9.4926878000495e-10	1.20606878402812e-08
TVAGG3_0213910	4.27899072021619	4.29065826685442	7.53500271007748	9.75512567293784e-10	1.2367119017609e-08
TVAGG3_0333790	-3.53804469985676	-3.53994357180676	9.12957361242386	9.90942866354581e-10	1.25354272593854e-08
TVAGG3_0057950	-3.84091175357626	-3.84461135311554	8.49933932545573	1.00966066953041e-09	1.27445020303633e-08
TVAGG3_0810320	4.48969145140159	4.50575664033934	7.13023233978943	1.05766330932469e-09	1.33215212055419e-08
TVAGG3_1045060	-4.01382069927963	-4.01891664499897	8.20912319447372	1.06659441061373e-09	1.34047317670885e-08
TVAGG3_0998880	9.56584629773823	144269490.749559	5.59244171878266	1.06887704759049e-09	1.34047317670885e-08
TVAGG3_0810450	-4.43722429642095	-4.44701821856481	7.71156874646946	1.09102054039135e-09	1.365300757965e-08
TVAGG3_1029980	-3.39476906160684	-3.39606276963299	9.54133960687785	1.12320345522322e-09	1.40255813432273e-08
TVAGG3_0987770	-4.21310549985049	-4.22019719560615	7.95017499243505	1.13028150257491e-09	1.4083743176624e-08
TVAGG3_1006670	-3.16030093940048	-3.16083956865932	10.5613065613093	1.17599930906078e-09	1.46220939731297e-08
TVAGG3_0717480	9.55507476809832	144269490.738765	5.58576302488536	1.2006125553195e-09	1.48962994870025e-08
TVAGG3_0896440	-5.63112418973964	-5.6691386181437	6.94836531575685	1.2513186582914e-09	1.54923899416972e-08
TVAGG3_0980490	9.54499440021371	144269490.728688	5.56682675708546	1.31569812695091e-09	1.62548777085506e-08
TVAGG3_0272100	-4.00334775316378	-4.00846634527131	8.18513845156798	1.34426180655333e-09	1.65725835854531e-08
TVAGG3_0761110	4.13629193716658	4.14558902673436	7.48730885174142	1.37718937970681e-09	1.69426321363931e-08
TVAGG3_0964490	4.484199443083	4.5005153447656	7.05565487905546	1.38770780297877e-09	1.70360162563997e-08
TVAGG3_0207450	7.7759875191047	8.22199907469968	5.69366096659138	1.39804439701178e-09	1.71267796762348e-08
TVAGG3_0546610	4.1520546228588	4.16156656830366	7.368193648802	1.40455880674474e-09	1.71704363370749e-08
TVAGG3_0371210	7.7728096602011	8.21878891456753	5.70663425849598	1.47992573094085e-09	1.80538528896118e-08
TVAGG3_0993090	-3.9698667429161	-3.97476854933355	8.17759179743426	1.51503759924957e-09	1.84435225732913e-08
TVAGG3_0420650	4.37119479374026	4.38489597198039	7.04483454340709	1.54113655503546e-09	1.87220743502116e-08
TVAGG3_0178380	-3.61344561573226	-3.61589560566609	8.85676413166812	1.55419623976056e-09	1.88413914982639e-08
TVAGG3_0320040	5.77119961692117	5.84317823098275	6.10516745336488	1.57446998667785e-09	1.90474861797888e-08
TVAGG3_0046100	-4.13834085015735	-4.14491282503501	7.98158019735466	1.60386275985416e-09	1.93628161817248e-08
TVAGG3_0004380	-10.2907818949013	-144269491.475253	6.39162813806896	1.63013370744419e-09	1.96392299039705e-08
TVAGG3_0540860	-3.86213636096601	-3.86627891799113	8.34991291930497	1.72373689392965e-09	2.07240185656542e-08
TVAGG3_0288470	4.96895106030611	5.00034183960448	6.53988344717857	1.77758696789038e-09	2.13197337902347e-08
TVAGG3_0447980	-3.99093038997501	-3.99616369047535	8.14917724906755	1.78061361437602e-09	2.13197337902347e-08
TVAGG3_0924420	-3.54389784712775	-3.54606292208409	8.95173290169519	1.98691122817503e-09	2.37409372417875e-08
TVAGG3_0441690	-3.84024550003673	-3.8442870617696	8.31647189469137	2.00843419445113e-09	2.39012150564446e-08
TVAGG3_0133460	-4.3296764897286	-4.3386261988158	7.66343706231452	2.00853998326197e-09	2.39012150564446e-08
TVAGG3_0323320	3.91447339073835	3.92090676831417	7.76880610576386	2.01656823415048e-09	2.39477766418809e-08
TVAGG3_0504660	-4.10734239962215	-4.11383608932068	7.99618170796254	2.07021287167649e-09	2.45347631370376e-08
TVAGG3_0504870	-10.2647154960199	-144269491.449156	6.37412073963186	2.11886827832827e-09	2.50603546983582e-08
TVAGG3_0473460	-4.23146445093284	-4.23926361500606	7.77688879186896	2.14235679970427e-09	2.5286763118619e-08
TVAGG3_0995220	5.22816018724665	5.27038477835533	6.28766753059135	2.20670101705479e-09	2.59935085389511e-08
TVAGG3_0595920	-3.83503271435068	-3.83912250083024	8.36021638356016	2.21585718450401e-09	2.60486322356138e-08
TVAGG3_0999100	-3.50693938636258	-3.50895650755377	9.02819081737803	2.28601882022463e-09	2.68192409574337e-08
TVAGG3_0394820	-4.56988939985819	-4.58243297469143	7.45203116554007	2.31535674026197e-09	2.71087743895059e-08
TVAGG3_1024200	-4.30935445003622	-4.31825922756458	7.67330198803459	2.38903322918747e-09	2.79152296398432e-08
TVAGG3_0266810	-4.50118013169174	-4.51288955557386	7.49107382712422	2.56321174964436e-09	2.98904392208027e-08
TVAGG3_0532190	-3.96339921115772	-3.96865276325831	8.10560070772103	2.72432508598329e-09	3.17056953506735e-08
TVAGG3_1048110	-3.59037496949747	-3.59292434744324	8.74083648863669	2.84436263650215e-09	3.30366191253613e-08
TVAGG3_0910400	-4.43325769612584	-4.44419337441984	7.55388516726167	2.99114345088974e-09	3.46722385273454e-08
TVAGG3_0363790	7.00622957151217	7.24572589877594	5.71754709552667	3.08435103158448e-09	3.56815877789068e-08
TVAGG3_0365880	4.94829909819854	4.98141548756041	6.51445238098266	3.18003741513266e-09	3.67155510290812e-08
TVAGG3_0989000	-3.70191905408887	-3.70523153588747	8.52690043529253	3.23673110686041e-09	3.72961154669717e-08
TVAGG3_0976020	9.45284341295116	144269490.636412	5.47361847111535	3.26801374721637e-09	3.75821580929883e-08
TVAGG3_0309370	-5.34975660326455	-5.38134606086114	6.9456275817641	3.35031009742305e-09	3.84525728933032e-08
TVAGG3_0415500	-4.33492625416588	-4.34462954357334	7.65016324868974	3.39790324886986e-09	3.8922045285775e-08
TVAGG3_0552600	5.08758604470879	5.12616395595941	6.37888468750397	3.4253071700025e-09	3.91588652696357e-08
TVAGG3_0894560	-5.76773713298724	-5.81517553131293	6.77620948557686	3.44140809164569e-09	3.9265791539777e-08
TVAGG3_0986850	-3.50156719325959	-3.50370617925596	8.91171041878646	3.47662030353412e-09	3.95899286619668e-08
TVAGG3_0570040	5.67149849270172	5.74305495993915	6.1054261247862	3.48862635836634e-09	3.96490562096362e-08
TVAGG3_0536750	4.55752780698097	4.57712682570998	6.67025113854026	3.49581228029817e-09	3.96532780878266e-08
TVAGG3_0144580	-3.32531874609088	-3.32663858408722	9.4370811257999	3.55565136790191e-09	4.02535706416755e-08
TVAGG3_0611830	-4.71299937858505	-4.72871649883839	7.27012883215212	3.60552390558214e-09	4.0738919624432e-08
TVAGG3_0350190	-3.52640026853357	-3.5286943597119	8.88463929989516	3.64713296180714e-09	4.11291990402243e-08
TVAGG3_0182010	5.78976369934803	5.87258339247065	6.12703523331289	3.702954818924e-09	4.16779382810807e-08
TVAGG3_0873070	-3.52202135741396	-3.52430885791221	8.8566844579244	3.7713574925161e-09	4.23658865809868e-08
TVAGG3_0518460	-5.06157620422801	-5.08523207005646	7.04975895929833	3.87245568698005e-09	4.34177642438091e-08
TVAGG3_0997520	-3.84636034972806	-3.85083570267977	8.21058368299709	3.91137944303459e-09	4.37698403442659e-08
TVAGG3_0339890	4.69898391262063	4.72317839219392	6.52139136327843	4.27455836025538e-09	4.77421403038887e-08
TVAGG3_0411390	-3.64722757982175	-3.65030674143664	8.5139914891203	4.30941361794835e-09	4.79648289447143e-08
TVAGG3_0250740	4.56729423245397	4.58765605335817	6.62573426174538	4.31098221998378e-09	4.79648289447143e-08
TVAGG3_0381620	4.14992272678843	4.16092430665142	7.13423551100987	4.42031451366895e-09	4.90874239599993e-08
TVAGG3_0570470	3.59985983345659	3.60349276699264	8.24766467002203	4.47051691331017e-09	4.95503579400988e-08
TVAGG3_0670350	4.79105814902105	4.81891840123604	6.51702811506952	4.51241841648221e-09	4.98833520150076e-08
TVAGG3_0992360	-4.36070787379078	-4.37106144069869	7.53287007000414	4.51770519194174e-09	4.98833520150076e-08
TVAGG3_0430610	3.08509184410164	3.08573047563895	10.2246119001097	4.63435127011303e-09	5.10744129560374e-08
TVAGG3_0578960	-3.37290406511385	-3.3745175392675	9.16892291293346	4.69496294397278e-09	5.16445923837006e-08
TVAGG3_1028300	-4.13351519963181	-4.14097359071066	7.74016577846858	4.83718898363736e-09	5.31086843316713e-08
TVAGG3_0279190	6.53636331767925	6.69994640074504	5.74690953628876	4.88500582467843e-09	5.35326721163913e-08
TVAGG3_1024460	-3.84679966464867	-3.85146915380861	8.16331060979222	5.04338681796103e-09	5.51644133340512e-08
TVAGG3_0509140	6.53445035468394	6.69800957843542	5.7577222160526	5.07533804138641e-09	5.54097412060554e-08
TVAGG3_0987040	-4.49773346635296	-4.51025603776981	7.37268488265689	5.09855156517255e-09	5.5558935501384e-08
TVAGG3_0211520	6.53052918944532	6.69410316431557	5.74245625136705	5.19030009837701e-09	5.64530023784221e-08
TVAGG3_0439620	4.83721600058042	4.86797833651671	6.55322994977282	5.21196726520078e-09	5.65829058138122e-08
TVAGG3_0542070	-4.26689976896393	-4.27614303539897	7.6280692838503	5.22882929161032e-09	5.66602563275241e-08
TVAGG3_1048930	-5.72284650458229	-5.77024176854979	6.74330845271501	5.26956062354494e-09	5.69954893464833e-08
TVAGG3_0680760	9.39818798625309	144269490.581682	5.41676478785624	5.44794073628341e-09	5.88155234590597e-08
TVAGG3_0231520	-4.59612341468124	-4.61055248525405	7.2973466776788	5.7834915721845e-09	6.2322476775077e-08
TVAGG3_0656230	3.79499948689557	3.80092843179604	7.65977055431828	5.8656156094506e-09	6.30906048639427e-08
TVAGG3_0779360	-7.26860212642862	-7.45159448615219	6.42978718477749	5.9477136255948e-09	6.38556191648268e-08
TVAGG3_0379900	-2.81149913440283	-2.81164477240958	12.0842796584401	6.14333694138269e-09	6.58343971674141e-08
TVAGG3_0019880	3.79534879803497	3.80134465855818	7.73112404050414	6.20130854626467e-09	6.63334824094009e-08
TVAGG3_0421100	-6.47060655329995	-6.56459239442133	6.52287951607636	6.26942212900308e-09	6.69390226948054e-08
TVAGG3_0815950	-2.91069551771484	-2.91095498007872	11.3549438958251	6.2823308568876e-09	6.69539986377819e-08
TVAGG3_0470390	4.08845603307816	4.09912106693654	7.31105292337877	6.37663370124201e-09	6.77529225851943e-08
TVAGG3_0779440	3.4461659385851	3.44876324667675	8.58339513569875	6.38058112677203e-09	6.77529225851943e-08
TVAGG3_0983750	5.51241867056478	5.57540869265668	6.02444033293049	6.4014175592392e-09	6.78503620714261e-08
TVAGG3_1091080	7.62323977423243	8.06907870052878	5.52919030397326	6.43729836991836e-09	6.81066167537363e-08
TVAGG3_0924240	9.37898352691522	144269490.562443	5.40068399205573	6.53171253181577e-09	6.89801002225698e-08
TVAGG3_0166010	-4.23875647198751	-4.24800129884408	7.59374091934115	7.30644521505429e-09	7.7022109975364e-08
TVAGG3_0897790	-4.32741415011103	-4.33780101178683	7.47556714279681	7.3391369301578e-09	7.72268314585682e-08
TVAGG3_1014000	5.48997445512847	5.55283950380457	6.04001568305535	7.45218345698616e-09	7.827482948773e-08
TVAGG3_0675830	6.91681816192694	7.1562028438712	5.62894192072969	7.53728185761504e-09	7.90260236566882e-08
TVAGG3_0564690	5.9603772130541	6.06029279426496	5.8401768718787	7.864441249517e-09	8.23078842283083e-08
TVAGG3_0418320	-3.67278015745601	-3.67635921561477	8.34451309533694	8.03687797292488e-09	8.3836767742068e-08
TVAGG3_0282620	-3.47064057491155	-3.4729393958421	8.7881483276256	8.03933947414916e-09	8.3836767742068e-08
TVAGG3_0378760	3.22138051796009	3.22273790823852	9.28432243536906	8.27128071968693e-09	8.61012209442902e-08
TVAGG3_0340920	4.44276926789589	4.46212958539705	6.81723489884476	8.56763218199474e-09	8.90268779768346e-08
TVAGG3_1012100	3.95774809638265	3.96634775665795	7.23229758268309	8.641398430834e-09	8.9633328821788e-08
TVAGG3_0959780	-4.06604923405403	-4.07334804048474	7.77950741448756	8.72038615595196e-09	9.02916851271965e-08
TVAGG3_0892870	-10.1131507091187	-144269491.297489	6.20983321203779	8.87904802715244e-09	9.17711908880995e-08
TVAGG3_0353340	5.25609644888271	5.30655942339481	6.07132896574168	1.03262138760751e-08	1.06539430044116e-07
TVAGG3_0561300	-5.4250195749952	-5.4629301879168	6.73744293953389	1.03683537416306e-08	1.06784868004511e-07
TVAGG3_0037170	-4.18944819967164	-4.19834483650596	7.53949160045221	1.0403318978603e-08	1.06955676919595e-07
TVAGG3_0506730	5.45377175846156	5.51660771451013	5.99982255180592	1.08405913756781e-08	1.11254675864323e-07
TVAGG3_0558330	-3.35579503864807	-3.35760568809595	9.01761586805158	1.08705984630897e-08	1.11366219113942e-07
TVAGG3_0365800	6.45686119430091	6.6203358455476	5.6751918592465	1.08925789133978e-08	1.11395284177613e-07
TVAGG3_0632280	-3.62903470123412	-3.63247745895882	8.38841294005387	1.09944391591995e-08	1.122397218726e-07
TVAGG3_0155300	-3.12404155626552	-3.12489354449314	9.87360960963724	1.13603161335451e-08	1.15771768092993e-07
TVAGG3_1045820	-3.53415970119965	-3.5369833881603	8.59922810071076	1.14801449625952e-08	1.16788397792555e-07
TVAGG3_0062150	4.95478275741641	4.992903196457	6.35004571164538	1.15743838397872e-08	1.17541604823249e-07
TVAGG3_0489570	4.66431244565345	4.69064630560855	6.4680303550557	1.16358449969837e-08	1.17959899019944e-07
TVAGG3_0338470	-3.62370038687471	-3.62713044440179	8.39664366855961	1.16675533481238e-08	1.18075639883012e-07
TVAGG3_0393240	-4.59726793766917	-4.6128836082404	7.19453294892726	1.17501879948366e-08	1.18705458232559e-07
TVAGG3_0089100	-3.9945386310304	-4.00131037262409	7.79436160537932	1.18117905418519e-08	1.1912098641774e-07
TVAGG3_0978880	-3.84968836246647	-3.85506519592422	7.95597769231536	1.33232040525181e-08	1.34131011040835e-07
TVAGG3_0358530	7.53503700374066	7.98059038371697	5.5015333306816	1.3626037774562e-08	1.36942856321548e-07
TVAGG3_1010320	-4.07152252106421	-4.07927630063367	7.62288215185101	1.42716388068819e-08	1.43183907271114e-07
TVAGG3_0483810	-4.25697030838989	-4.26727863417179	7.44549100114647	1.47780258364268e-08	1.48009177869479e-07
TVAGG3_0508060	-4.11737825204971	-4.12581083637644	7.5642040380252	1.4913997929349e-08	1.49114353867495e-07
TVAGG3_0392300	-3.96281682878832	-3.9694118787309	7.76305574303492	1.50785633096112e-08	1.50476525443147e-07
TVAGG3_0770410	-4.2598110694328	-4.27016460283404	7.41493138276983	1.51019575285784e-08	1.50476525443147e-07
TVAGG3_0744660	-4.63512479611021	-4.65215105682717	7.11343678980354	1.58355227088324e-08	1.57516079731104e-07
TVAGG3_0391400	6.39927217639554	6.56241225367284	5.70521464516905	1.58864848392022e-08	1.57666062254026e-07
TVAGG3_0932050	-3.7514554372066	-3.75605529400949	8.05181111518405	1.59047909508701e-08	1.57666062254026e-07
TVAGG3_0048010	4.24555146185244	4.26075736713367	6.78435789838638	1.5934869611213e-08	1.57695588890559e-07
TVAGG3_0470980	5.12537652844446	5.17125120263453	6.06497863939159	1.61859465940703e-08	1.59908358626308e-07
TVAGG3_0701530	-5.19678714130811	-5.22829866974366	6.79659533352713	1.64248013164574e-08	1.61993082814348e-07
TVAGG3_0891960	-2.93918937770851	-2.9396049090421	10.7053674938157	1.68005035431419e-08	1.65418155867246e-07
TVAGG3_0356810	4.0489367098604	4.06036027151006	7.05938412031899	1.80957859187032e-08	1.77870571386713e-07
TVAGG3_0283250	5.64445292160737	5.72728650645503	5.95095934814463	1.86311426347404e-08	1.82823978063329e-07
TVAGG3_0992880	-3.5418147967576	-3.54492880929217	8.45036658029353	1.87484903803868e-08	1.8366576687453e-07
TVAGG3_0936910	-3.91249333633892	-3.91880175736513	7.80239226599103	1.95703633613744e-08	1.91394864537542e-07
TVAGG3_1046800	-3.61030780686816	-3.61396132471568	8.28315626029745	2.03722252666874e-08	1.98902649038346e-07
TVAGG3_0062180	-5.15834422869408	-5.18977536054148	6.79490111934131	2.19896616097544e-08	2.14334741888042e-07
TVAGG3_0035770	-7.12991225759331	-7.31277758690389	6.30810175374015	2.22743398551359e-08	2.16687559930844e-07
TVAGG3_1048800	-3.38940232974407	-3.3916571064321	8.72088589410393	2.23055247290901e-08	2.16687559930844e-07
TVAGG3_0400800	-3.48188295631179	-3.48469807014258	8.50364518701273	2.2729161781954e-08	2.20434987348651e-07
TVAGG3_0992250	6.07367254711894	6.19761195857803	5.66154209338684	2.45644828806702e-08	2.37838146227321e-07
TVAGG3_0798550	-3.34935685141482	-3.35143838067425	8.82898702428529	2.50270875319767e-08	2.41914655064074e-07
TVAGG3_0417460	4.62673133657457	4.65531101200344	6.48839305628102	2.57347566366955e-08	2.48342535437697e-07
TVAGG3_0820920	9.21797969822562	144269490.401224	5.22233004249294	2.57972570329108e-08	2.48533507739252e-07
TVAGG3_0615990	-4.76530903762756	-4.78621696133749	6.92424524054964	2.62974179887647e-08	2.52933347564664e-07
TVAGG3_1004530	5.26017692852481	5.31610388565818	5.93187275335157	2.74876559251402e-08	2.63944999716816e-07
TVAGG3_0425170	4.32204940044633	4.34014191742841	6.5458999675408	2.7836264822538e-08	2.66852100498103e-07
TVAGG3_0330730	-3.41521415073596	-3.41772465350838	8.62669382158253	2.79616582733489e-08	2.67613305086541e-07
TVAGG3_0249430	-3.77961926228421	-3.7849443243751	7.92065643783916	2.94038040270807e-08	2.80953588889298e-07
TVAGG3_0492070	-5.13583554606734	-5.16733081945716	6.72240154890167	3.00540060438546e-08	2.86695510113426e-07
TVAGG3_0957770	-4.38125864000876	-4.39454492294837	7.22105005058113	3.02942874700482e-08	2.88514662501163e-07
TVAGG3_1017540	-3.03621924633693	-3.03700808364825	9.88240300622008	3.06536113062515e-08	2.91459745410258e-07
TVAGG3_1011400	9.19501913258803	144269490.378183	5.21776920243419	3.18529659329262e-08	3.02369345454645e-07
TVAGG3_0242330	3.53249433433071	3.5369268363247	7.93052151654653	3.19510445075882e-08	3.0280639737729e-07
TVAGG3_0212230	3.18435867722792	3.18603098525004	8.95862052247563	3.29878718802065e-08	3.12124270684425e-07
TVAGG3_1017220	4.11904100899647	4.13312192241733	6.8199561815359	3.40246357289022e-08	3.21411291081952e-07
TVAGG3_0123750	-3.94205370814984	-3.94918992442942	7.59949678884647	3.41594555832555e-08	3.22161867162016e-07
TVAGG3_0811150	-3.82341337234553	-3.82930530480709	7.7989283475052	3.44024253795862e-08	3.23928338646945e-07
TVAGG3_0490660	4.52632581181918	4.55208918508594	6.47283275953477	3.53526005179721e-08	3.3233728984504e-07
TVAGG3_1007050	4.39254334246397	4.41390165840925	6.56120731346673	3.57653842366499e-08	3.35675436892042e-07
TVAGG3_0561430	-5.29449271628231	-5.33231998094687	6.6141975669033	3.67416296080486e-08	3.44282677438381e-07
TVAGG3_0178670	-3.80332693256332	-3.80907058507211	7.78887574861339	3.68604173607527e-08	3.44840464022862e-07
TVAGG3_0560670	3.8078471430746	3.81624609991651	7.35634838894233	3.8264628362107e-08	3.57402684492939e-07
TVAGG3_0303510	-2.54846507250021	-2.54851357234526	13.394544052973	3.86180887599064e-08	3.59748427593993e-07
TVAGG3_0861490	-3.77765084345281	-3.78316100720202	7.85956260536033	3.86394169524395e-08	3.59748427593993e-07
TVAGG3_0455760	9.16778440978733	144269490.350908	5.18803869159322	3.92220537997554e-08	3.64589666231273e-07
TVAGG3_1036230	-3.82723461903807	-3.83332651806415	7.75508358202279	4.16305988427519e-08	3.86361171716066e-07
TVAGG3_1012540	-7.0577182761675	-7.24054847734199	6.21986142765179	4.21717127102168e-08	3.90759866657248e-07
TVAGG3_0560190	-4.16220686493939	-4.17251010906451	7.33157710889035	4.23773693855215e-08	3.91906355274622e-07
TVAGG3_1075120	-4.29535223205975	-4.30772378123791	7.23279764110594	4.24301432931796e-08	3.91906355274622e-07
TVAGG3_0869080	3.4474463452202	3.45123949300884	7.97115238241585	4.27829167505873e-08	3.94538498528792e-07
TVAGG3_0334550	-2.90239514035812	-2.90286654194312	10.4913368862547	4.31783393031148e-08	3.97554994311432e-07
TVAGG3_0428780	-4.71213792741415	-4.73295616740193	6.92258432605448	4.34721908611034e-08	3.99628244266604e-07
TVAGG3_1048730	-3.4633043783299	-3.4663289586234	8.36689406887134	4.42456067514523e-08	4.06096507392272e-07
TVAGG3_1029710	5.44904906547604	5.52068735156991	5.78982631056474	4.57188074216222e-08	4.18957071474676e-07
TVAGG3_0480460	4.34966256616774	4.37028293446191	6.52117641772988	4.63428049356239e-08	4.23907466166014e-07
TVAGG3_0892480	-3.83998766931903	-3.846324531267	7.68964768760757	4.64047183275048e-08	4.23907466166014e-07
TVAGG3_0976490	3.88670851761885	3.89678234269243	7.09440322948497	4.88192715268296e-08	4.45265424787808e-07
TVAGG3_0881870	4.36022052929425	4.3810628613756	6.45174554809697	4.96809942529824e-08	4.52415814644921e-07
TVAGG3_0203990	-4.93690503655249	-4.96382594117668	6.75367516415058	4.99907632212385e-08	4.54525392475604e-07
TVAGG3_0158220	-3.28118985452707	-3.28319073258689	8.77635462441513	5.06148312308095e-08	4.59481595837879e-07
TVAGG3_0048710	-3.98157106870059	-3.98961392155081	7.48721182973725	5.09633067300283e-08	4.61924426576378e-07
TVAGG3_0291440	5.9951486952576	6.11899842317198	5.57779084282441	5.12623790528879e-08	4.63912571864315e-07
TVAGG3_0375410	-3.41327642188089	-3.41606660898176	8.45285257185231	5.20668187516967e-08	4.70408858331191e-07
TVAGG3_0982660	3.85066102731891	3.86015547916608	7.13800053276874	5.21418995744317e-08	4.70408858331191e-07
TVAGG3_0545310	-4.18765108993705	-4.19860760459991	7.24259520017392	5.26912161074571e-08	4.74628771717172e-07
TVAGG3_0424900	-4.26971350779685	-4.28206914787471	7.20733193908577	5.3126538209226e-08	4.77810395424245e-07
TVAGG3_0046080	-3.56496456491928	-3.56886562164518	8.13535481942815	5.40446171981449e-08	4.8531732635186e-07
TVAGG3_0199850	-2.83511210671473	-2.83547322152617	10.7980926646903	5.49438484159304e-08	4.9263213240724e-07
TVAGG3_0449500	-3.52249095358492	-3.52606432189391	8.18073343623778	5.53080667777647e-08	4.9513483166125e-07
TVAGG3_0217150	-3.00547052243576	-3.00629706998724	9.79137587155816	5.60591971487401e-08	5.00380293317978e-07
TVAGG3_0980690	-3.3932241009295	-3.39590675650454	8.4806104806771	5.60659823411791e-08	5.00380293317978e-07
TVAGG3_0175330	3.49665191994757	3.50119265087407	7.76736184103693	5.67862154207785e-08	5.06032140173828e-07
TVAGG3_0307540	3.30173703306375	3.30446084457609	8.30173838442627	5.71418385506074e-08	5.08422566553493e-07
TVAGG3_0999990	-4.43122384472677	-4.44666859285063	7.0958873200727	5.73753476147947e-08	5.09720836290825e-07
TVAGG3_0220270	-3.51126857418935	-3.51478107331749	8.18953052373465	5.82085127891068e-08	5.163343535363e-07
TVAGG3_0215640	9.11263137537551	144269490.295657	5.13328208409484	5.94637797962796e-08	5.26666262761874e-07
TVAGG3_0185500	-4.25941066795699	-4.27175812974745	7.20209868040674	5.95647161743169e-08	5.26758485438222e-07
TVAGG3_0329460	6.27474012413839	6.43800237807952	5.47992293788914	5.98975709287417e-08	5.28898278049087e-07
TVAGG3_0675590	-5.47225047649166	-5.51948178135013	6.50410128048039	6.08363245656219e-08	5.36373594920233e-07
TVAGG3_0392510	-3.44103873662128	-3.44411581988611	8.39666369195013	6.18906469734321e-08	5.44843683416643e-07
TVAGG3_0028470	9.10138815532894	144269490.284416	5.11303593109178	6.33872297654479e-08	5.57175664660334e-07
TVAGG3_0602640	-3.24907269333019	-3.25099611831469	8.85156928556388	6.35740865732423e-08	5.57975278687326e-07
TVAGG3_0255810	4.84458891830212	4.88330277371139	6.02440590091055	6.445102708162e-08	5.64820070162571e-07
TVAGG3_0304500	-3.65798146170697	-3.66279509381513	7.89401801590872	6.63818724204562e-08	5.80866339270127e-07
TVAGG3_0528960	-3.78801820253618	-3.79412780365102	7.69337690156948	6.69919495637956e-08	5.85324556323914e-07
TVAGG3_0986520	-3.64604497202359	-3.65079914935372	7.93211892524424	6.88191450897198e-08	6.0038771405859e-07
TVAGG3_0488930	9.09576347042538	144269490.278728	5.12869411157662	6.91415639067844e-08	6.02297545469428e-07
TVAGG3_0441090	-4.48577344603415	-4.5027098895734	6.9838400262773	7.00013623370535e-08	6.08875825768781e-07
TVAGG3_0935150	3.58966415932172	3.59567002569672	7.62561008753333	7.47713205315126e-08	6.49394498765481e-07
TVAGG3_0889980	-5.0270824958782	-5.05844292508747	6.66413711143936	7.7728504369548e-08	6.74071783794933e-07
TVAGG3_0335360	-3.32560983143543	-3.32804245134515	8.60010341783739	7.88266867726679e-08	6.82578110610349e-07
TVAGG3_0833320	7.33937749822859	7.78478215356315	5.2536124244484	8.06858759684766e-08	6.97639096969636e-07
TVAGG3_0253280	5.22344553263237	5.28569515268344	5.88401117990237	8.32400596136858e-08	7.18085390672222e-07
TVAGG3_0737650	4.18052093396936	4.19858555856699	6.72592324361875	8.32974117036861e-08	7.18085390672222e-07
TVAGG3_0880330	-4.27978564258871	-4.29304357345075	7.10805083690682	8.37455670857041e-08	7.20880850401941e-07
TVAGG3_1047570	-4.05498840364955	-4.06469140086026	7.32110068651873	8.47055225978552e-08	7.28067113732525e-07
TVAGG3_0495640	3.8973523339089	3.90873369124449	7.02592550847751	8.63030273684425e-08	7.40704006278713e-07
TVAGG3_0383210	-6.9695302805398	-7.15228381627235	6.13379735309246	9.0475137630129e-08	7.75367932061444e-07
TVAGG3_0344870	4.30023114471837	4.3210334785346	6.38909364554397	9.22170432946194e-08	7.89133786663809e-07
TVAGG3_0996540	-3.94205571864588	-3.95037094232173	7.44335873978437	9.36325941485354e-08	8.00070580543799e-07
TVAGG3_0859560	7.32392439583447	7.76925788940187	5.2582983508362	9.44160072353994e-08	8.0558173915365e-07
TVAGG3_0849410	-3.53222045234557	-3.53625156967312	8.07441260897786	9.51516902595767e-08	8.10670110718121e-07
TVAGG3_0436020	-3.6441520035468	-3.64918628500649	7.83620207858634	9.8313839443106e-08	8.36386303683383e-07
TVAGG3_0951410	3.73927966891848	3.74777990336557	7.07602403639254	1.00232586161298e-07	8.51464845069478e-07
TVAGG3_0460400	-4.26535728215299	-4.27865702158559	7.05692453886209	1.01620280239199e-07	8.61994767801603e-07
TVAGG3_1017410	4.67704516213977	4.71056481327371	6.0535875178936	1.0203310734689e-07	8.64236756406916e-07
TVAGG3_0080880	-5.71877168743243	-5.78160071395972	6.36832533238762	1.02878979406987e-07	8.70134856350665e-07
TVAGG3_1021500	5.35961049551442	5.43116594890441	5.68792517706758	1.03734596065481e-07	8.76098134259843e-07
TVAGG3_0445150	3.95161139168707	3.96410602877785	6.74416023488113	1.04341478680587e-07	8.79946470206287e-07
TVAGG3_0301280	-3.22523394263429	-3.22724028954893	8.69182627463013	1.07737987077156e-07	9.07275465704733e-07
TVAGG3_1057250	5.9130565984251	6.03677383731248	5.50755903617409	1.09488836771026e-07	9.20687198223414e-07
TVAGG3_0260780	-2.7298672854941	-2.73012571886139	11.1728395793111	1.11819217537451e-07	9.38926445671611e-07
TVAGG3_0499300	-4.61976987103454	-4.64059327738395	6.79691518924262	1.16046460473859e-07	9.73017800428508e-07
TVAGG3_0718940	7.29694647453384	7.74223970915371	5.22918416809601	1.16245923686057e-07	9.73287812847723e-07
TVAGG3_0166600	-3.82833488098067	-3.83555651371274	7.55514387140253	1.18087992055203e-07	9.87290266909805e-07
TVAGG3_0264000	3.37567319875876	3.37957575787307	7.82890713629756	1.19580485979193e-07	9.98334071611084e-07
TVAGG3_0198040	3.36071051988379	3.36449019994525	7.92899022005325	1.22092116319533e-07	1.01784244249766e-06
TVAGG3_1003810	3.4672454171409	3.47224108656551	7.66437735017706	1.26752120750451e-07	1.05517967188394e-06
TVAGG3_0347150	-6.92929735140302	-7.11199501372814	6.10713311000705	1.274653083396e-07	1.05960089889733e-06
TVAGG3_0995260	-3.59349735477097	-3.59826151457548	7.86199484423662	1.28540348218894e-07	1.06568552751547e-06
TVAGG3_0414460	5.4868453990668	5.57010122073495	5.6142567490871	1.2856354018145e-07	1.06568552751547e-06
TVAGG3_0753240	4.27303736504882	4.29485978740718	6.50332800026615	1.29987303198516e-07	1.07595464767022e-06
TVAGG3_0415460	8.99567056057371	144269490.178493	5.01093081581987	1.32275928605338e-07	1.0933432223785e-06
TVAGG3_0311670	5.47769405777656	5.56080442146612	5.66079692797129	1.32575072951893e-07	1.09426148866251e-06
TVAGG3_0334730	5.84460114482816	5.96772054545302	5.6003090646136	1.40690772064448e-07	1.15960283660485e-06
TVAGG3_0448460	8.98771681443331	144269490.170496	5.01353932749957	1.43046387697329e-07	1.17735067894025e-06
TVAGG3_0608330	-3.27742999973371	-3.27989006472873	8.49243444170625	1.47282470043296e-07	1.21050380392929e-06
TVAGG3_0392800	2.97656794560597	2.97774066288436	9.20048432904186	1.50219183690109e-07	1.23289905485578e-06
TVAGG3_0192100	4.28991374998621	4.31223667258713	6.37478991087879	1.51330765245343e-07	1.24027284924317e-06
TVAGG3_0812610	-4.22516726069879	-4.23844087621468	7.02591939383496	1.51782661906507e-07	1.24222687712231e-06
TVAGG3_0544400	3.18598525708626	3.18841246678523	8.29485066271714	1.5239249295426e-07	1.24461677691418e-06
TVAGG3_0561060	4.21059007882207	4.22994866784102	6.32613903677406	1.52502450926243e-07	1.24461677691418e-06
TVAGG3_0507940	-4.68477501328717	-4.70818064741827	6.72106232783761	1.56064499593844e-07	1.27190381391678e-06
TVAGG3_0875080	-3.02472715231838	-3.0259208569006	9.27164955567866	1.56734558189521e-07	1.27557817357317e-06
TVAGG3_0982690	-3.17967309827506	-3.18160092057773	8.73442388532615	1.57019705339329e-07	1.27611405777871e-06
TVAGG3_0693790	4.47554823837412	4.50338224296697	6.12649937501549	1.60247774542786e-07	1.30042582865918e-06
TVAGG3_0177840	3.77120608422698	3.78101946438643	6.96362061840907	1.60458110496184e-07	1.30042582865918e-06
TVAGG3_0319880	7.25186793965438	7.69710102352849	5.17692002120736	1.61389681863777e-07	1.30615654904773e-06
TVAGG3_0924060	-4.02723262399783	-4.03745892396935	7.21776115741994	1.61875243090284e-07	1.30714950135333e-06
TVAGG3_1004440	5.86845175941122	5.99210491797011	5.46376261214001	1.61961641257218e-07	1.30714950135333e-06
TVAGG3_0318810	3.51313142143722	3.51905804305109	7.45239866164496	1.74071701582837e-07	1.402940763865e-06
TVAGG3_0317980	-3.24463845459772	-3.24698884073396	8.52658006781089	1.75409231390166e-07	1.41176530768932e-06
TVAGG3_0421610	8.95637381842499	144269490.139081	4.98599461882223	1.77308079792081e-07	1.42442176486333e-06
TVAGG3_0974570	4.12749545724667	4.14558426511726	6.51327873300842	1.77471348947571e-07	1.42442176486333e-06
TVAGG3_0553190	3.39597138874738	3.40045896653039	7.68870610260652	1.78448411301707e-07	1.43029105422126e-06
TVAGG3_0946650	-3.51353777159059	-3.51788558813441	7.93878072647702	1.85171450065169e-07	1.48213571929742e-06
TVAGG3_0055520	-4.79158795786738	-4.81839805476714	6.62931401818851	1.94944429918891e-07	1.55821653529949e-06
TVAGG3_0077000	5.43969308569368	5.52288937641396	5.56645630492317	1.96389715967052e-07	1.56761557916636e-06
TVAGG3_0952650	-3.00810927625706	-3.0093072494961	9.23574049937521	1.96897954093393e-07	1.56951944502665e-06
TVAGG3_0017530	4.30945204228522	4.33299735685887	6.27799250923163	1.98914395086015e-07	1.58342389193642e-06
TVAGG3_1055770	-3.36763080601343	-3.37086926607206	8.15390315364485	2.04968620126327e-07	1.62938852529385e-06
TVAGG3_0708400	-4.37686212442267	-4.39373383458308	6.89244147814646	2.06710281095598e-07	1.64099198594173e-06
TVAGG3_0229280	-3.7630698185753	-3.77006120433608	7.50399598687324	2.0896714681767e-07	1.65664826611992e-06
TVAGG3_1011110	5.01296633252279	5.06819907923259	5.83800545116977	2.14615311947582e-07	1.69911088465711e-06
TVAGG3_0619300	-4.22812561145109	-4.24231341764582	6.9914956220528	2.18383004914633e-07	1.72659063260632e-06
TVAGG3_0394860	3.74048389731213	3.75028029999306	6.93495048759196	2.21127782541823e-07	1.74591935768096e-06
TVAGG3_0332110	4.39361584856142	4.41987826577352	6.15011172050065	2.23069830813212e-07	1.75886632181854e-06
TVAGG3_0340130	4.54250244774698	4.57385785455865	6.00457503281549	2.24000465922845e-07	1.76381422355214e-06
TVAGG3_0999430	-3.37321342274466	-3.37656538366512	8.15222190790704	2.25920357664148e-07	1.77652778546983e-06
TVAGG3_0569020	2.82402785757245	2.82467007143309	9.97664086257277	2.26745637628092e-07	1.78061115432911e-06
TVAGG3_0193480	3.41419900143201	3.419196873741	7.6197362962474	2.34902296841411e-07	1.84217852469026e-06
TVAGG3_0290020	-3.21826032398313	-3.22059412483891	8.50040437388318	2.37345216374657e-07	1.85883151289923e-06
TVAGG3_0493170	-3.01927240728951	-3.02058176566904	9.10836437547696	2.38240329676583e-07	1.863333976328e-06
TVAGG3_0804110	-2.99789561230999	-2.99911205097252	9.23570305877869	2.40484480410767e-07	1.87836133088625e-06
TVAGG3_0644270	6.11337375536916	6.27635966464161	5.33812950195734	2.42752245119019e-07	1.89353259295921e-06
TVAGG3_0001060	4.93609296703974	4.98620366156862	5.7640795109209	2.44607228372782e-07	1.90544774016227e-06
TVAGG3_0953670	8.9108760517738	144269490.093451	4.9549388702464	2.47146433083034e-07	1.92265386913125e-06
TVAGG3_0192090	-3.31517807261889	-3.31818192538977	8.27294089600262	2.49391953338791e-07	1.93753241185371e-06
TVAGG3_0432480	4.92962849324848	4.9797243187892	5.76183904369591	2.61415499331896e-07	2.0282357208164e-06
TVAGG3_1033370	-3.81952412177199	-3.82746253283279	7.37187791737607	2.62463035691036e-07	2.03365167068727e-06
TVAGG3_0926400	-5.61307294544597	-5.67583475882988	6.25259114355898	2.63334991053499e-07	2.0376945650802e-06
TVAGG3_0955150	3.82027279316265	3.83185697878553	6.71379361850742	2.65165257509847e-07	2.04913231533838e-06
TVAGG3_1090250	4.39410106326962	4.42155492816697	6.16231317899023	2.70606316397189e-07	2.0884060412669e-06
TVAGG3_0890200	-4.27894899272645	-4.29442334025777	6.87608224753529	2.71341258221284e-07	2.09130434647636e-06
TVAGG3_0961280	4.47092186675584	4.50041744168562	6.0123371484299	2.76695088623879e-07	2.12974698505602e-06
TVAGG3_0588760	-3.44981217164477	-3.45392336931152	7.90920558341946	2.88835401858137e-07	2.22025522247357e-06
TVAGG3_0273820	4.89819958973662	4.94811460816765	5.78102709723353	2.90909993862724e-07	2.23325231436305e-06
TVAGG3_0980860	5.57105150457781	5.67044794777547	5.46826289795225	3.05448115009439e-07	2.34176888173903e-06
TVAGG3_1000560	8.87391114902424	144269490.056419	4.91415438451373	3.08329348124014e-07	2.36074799570216e-06
TVAGG3_0672540	3.3717979178458	3.37660867440603	7.74945209877108	3.11564569376459e-07	2.38238400683524e-06
TVAGG3_0363910	-3.42165360009487	-3.42558550494239	7.94406547551807	3.20494162095786e-07	2.4474482010963e-06
TVAGG3_0717590	4.61279348521331	4.65047843502302	6.05472455371776	3.24016285153991e-07	2.47110191783889e-06
TVAGG3_0507180	-3.4109313140266	-3.4148510727617	7.99126140335089	3.36726746558964e-07	2.56293303511285e-06
TVAGG3_0506030	-2.9249919378105	-2.92602067752533	9.36867960042408	3.36938266344961e-07	2.56293303511285e-06
TVAGG3_1024710	4.2011956063079	4.22335204982155	6.32462075719797	3.4433900447015e-07	2.61580765928433e-06
TVAGG3_0648900	4.60710753195668	4.64288079621411	5.89437660027523	3.46760457183753e-07	2.63076805782563e-06
TVAGG3_0926350	-6.02570657147209	-6.11927495855189	6.13426693870116	3.50100159578199e-07	2.65264691222076e-06
TVAGG3_0536950	-3.43697276623114	-3.44117434881227	7.92109113756109	3.57923939789998e-07	2.70839974725358e-06
TVAGG3_0014440	3.57592064293148	3.58373583484153	7.0633148920556	3.74015876078719e-07	2.82649140636632e-06
TVAGG3_0531960	-3.86484978512253	-3.87396124809154	7.2379456905395	3.82762822482927e-07	2.88884158758515e-06
TVAGG3_0616050	-4.02861799668476	-4.04017136670721	7.01067854498619	3.84149505860437e-07	2.89555178057239e-06
TVAGG3_0165920	-3.30537595577265	-3.30854684885843	8.15982951312364	3.88909503189765e-07	2.92763829115297e-06
TVAGG3_0846100	5.5292233978087	5.6284683711964	5.46109382454827	3.96792054235962e-07	2.9831175240298e-06
TVAGG3_0851250	3.45119727652645	3.45726631497414	7.30315082487151	4.00142812122986e-07	3.00442712741117e-06
TVAGG3_0957560	-3.05860336716144	-3.0602985341264	8.801793280519	4.07710518509368e-07	3.05547326338423e-06
TVAGG3_0991800	-4.70408482127019	-4.73085438590386	6.52869238210718	4.07991532161805e-07	3.05547326338423e-06
TVAGG3_0251890	-3.672632217979	-3.67936249049306	7.44482702564483	4.18866424403263e-07	3.13288396349947e-06
TVAGG3_0996760	-9.63874065535669	-144269490.822612	5.74496988534869	4.34098248847356e-07	3.2426414763065e-06
TVAGG3_0176790	-3.40059698578952	-3.40462489156875	7.87054541590073	4.37522394680579e-07	3.26402924954652e-06
TVAGG3_0302870	-5.24121484289587	-5.28818808710975	6.33843461026236	4.42837587704921e-07	3.29945188585779e-06
TVAGG3_0948810	8.81036209669516	144269489.992745	4.84623480981611	4.480848265794e-07	3.33427826837024e-06
TVAGG3_0807730	-6.76927049259453	-6.95183131112503	5.93991034445741	4.59411744368364e-07	3.41419788056132e-06
TVAGG3_0995230	8.80887936709475	144269489.991236	4.85248474596752	4.62467064207242e-07	3.43252021252798e-06
TVAGG3_0100480	-3.9620175715669	-3.97280332327237	7.08785725566855	4.6368033622864e-07	3.43714124396746e-06
TVAGG3_0416830	4.77510525102243	4.82059440868206	5.72780427416672	4.78660393907207e-07	3.53954089154901e-06
TVAGG3_0004340	-4.99713711384368	-5.03466335676335	6.39330816278364	4.7871089218922e-07	3.53954089154901e-06
TVAGG3_1046290	8.78730678240828	144269489.969686	4.80723820973209	4.91748827339198e-07	3.6313279521406e-06
TVAGG3_0290760	3.04535103790411	3.04745450314662	8.4814663473713	5.0081699006178e-07	3.69360464533523e-06
TVAGG3_0181880	8.79229051507961	144269489.974626	4.83057020257323	5.02342947191976e-07	3.70016912621532e-06
TVAGG3_1018700	4.29397499030918	4.31998350440714	6.12104931092258	5.17747387704983e-07	3.80881422130884e-06
TVAGG3_0482680	-4.44768588321555	-4.46841947248053	6.61603867086972	5.28866603877999e-07	3.88570046460363e-06
TVAGG3_0974120	-4.03819407775649	-4.05049690402598	6.94550956220699	5.38267273547697e-07	3.9497821749988e-06
TVAGG3_0045530	-3.83196738375986	-3.84108615422759	7.19305196502085	5.51674206454143e-07	4.04306323344667e-06
TVAGG3_0320050	4.93983129620872	4.99535589144629	5.63276655279531	5.53445828888394e-07	4.05094500415291e-06
TVAGG3_0953950	-5.52037716441145	-5.58303747963282	6.17682631550866	5.68758680403208e-07	4.15779743877672e-06
TVAGG3_0319900	4.26852992816383	4.29435930250403	6.14824295084403	5.69679732579715e-07	4.15930534991388e-06
TVAGG3_0994890	-3.0342452721132	-3.03596636921065	8.76744900224509	5.86103887606331e-07	4.27385779696897e-06
TVAGG3_0400990	-3.93244403254427	-3.94320915570929	7.06295107475465	5.94230580903897e-07	4.32769430573189e-06
TVAGG3_0965400	8.75716090919492	144269489.939426	4.79240894441482	6.11428977740518e-07	4.44738152684009e-06
TVAGG3_0133430	-3.44615839002608	-3.45088226684949	7.72210302157136	6.13037414245722e-07	4.45351399937061e-06
TVAGG3_0909860	5.44503163399483	5.54381413358098	5.48593754935063	6.15733509658969e-07	4.46752280885977e-06
TVAGG3_0959890	5.99670549290234	6.15945811821788	5.240459051741	6.23824695649333e-07	4.51571536320825e-06
TVAGG3_0888510	8.75296858658295	144269489.935229	4.78681361113062	6.23927676923772e-07	4.51571536320825e-06
TVAGG3_0104610	8.74241223261349	144269489.924685	4.763886665883	6.40716977370017e-07	4.62884435731886e-06
TVAGG3_0167260	-4.42577995664451	-4.4464951073404	6.59869722498586	6.4114943323578e-07	4.62884435731886e-06
TVAGG3_0801310	8.74458081653428	144269489.92683	4.77559341709282	6.49698656137476e-07	4.68475400255759e-06
TVAGG3_0954680	3.0134709869721	3.01549869708715	8.59883671338988	6.5638125099452e-07	4.72708230140732e-06
TVAGG3_0198940	-4.97035018969886	-5.00792701968471	6.31650208422258	6.62919184996171e-07	4.76826543571412e-06
TVAGG3_0565750	3.01718604649934	3.01926433065996	8.41613141978578	6.70864567714254e-07	4.81945792534475e-06
TVAGG3_0937200	-3.44300818186344	-3.44782535487616	7.7098412874681	6.89492621448048e-07	4.94717332207915e-06
TVAGG3_0053460	-3.23219583453141	-3.23522063656521	8.129022504289	6.93265801818033e-07	4.96812032115657e-06
TVAGG3_0204190	3.60419132404201	3.61366000346676	6.96426745582391	6.95688008263923e-07	4.97934627317069e-06
TVAGG3_0261080	3.96241045871879	3.98004862756336	6.46402997791618	7.09335362553114e-07	5.07078928095401e-06
TVAGG3_0182990	8.72359478593784	144269489.905818	4.74737232096116	7.16880399377193e-07	5.11843809076796e-06
TVAGG3_0217390	3.43756165343624	3.44423179493944	7.16325811640214	7.21026013755844e-07	5.14172839956527e-06
TVAGG3_0197140	4.5874700725503	4.62824267723114	5.92255097710715	7.2966127789327e-07	5.19693877118842e-06
TVAGG3_0894170	5.44156716671575	5.54058944372181	5.40646710296073	7.39835655561155e-07	5.26296293363125e-06
TVAGG3_0838500	4.36373468291756	4.39311574478005	5.91089313606781	7.50465720491125e-07	5.33206352568725e-06
TVAGG3_0447170	4.35256577770174	4.38189339930283	5.91485842215214	7.67050907030119e-07	5.44325515610764e-06
TVAGG3_0945510	-3.31546393581084	-3.31921707782845	7.94035626046444	7.69233830918328e-07	5.45209703058922e-06
TVAGG3_0078770	-5.92509473952473	-6.01857934172466	6.02863261992425	7.71185045698962e-07	5.45927710574484e-06
TVAGG3_0175900	5.07318158635036	5.14367503976624	5.62637947588548	7.73730754926205e-07	5.47064308981238e-06
TVAGG3_0583720	3.62055686973633	3.63042930010181	6.81635978435772	7.84739806510936e-07	5.54174870641643e-06
TVAGG3_0781710	-4.76947984273551	-4.80071717570188	6.37489093164581	8.0101849756096e-07	5.6498504694633e-06
TVAGG3_0339860	2.82540327866802	2.82644547994456	9.32420573693563	8.11373846022823e-07	5.71596175545618e-06
TVAGG3_0999300	4.60092204045375	4.64205422517272	5.84357336872568	8.15252128233741e-07	5.73633873541976e-06
TVAGG3_0212620	-3.63761439998299	-3.64479514418593	7.35775871018591	8.29589545682559e-07	5.83017097382465e-06
TVAGG3_0728360	-2.50539272258175	-2.50553508834214	11.7948257872356	8.30859875063139e-07	5.83205502170375e-06
TVAGG3_0322660	8.68577192989345	144269489.867948	4.69597322733682	8.51630681033324e-07	5.97064931678664e-06
TVAGG3_0155620	-4.2142097894233	-4.230935909532	6.77501254606941	8.54963525947734e-07	5.98680235558347e-06
TVAGG3_0762200	3.67181067533545	3.68297378278612	6.71930042689277	8.70059298302171e-07	6.08309460624648e-06
TVAGG3_0384400	-3.25785019354273	-3.26123367724674	8.02478534580257	8.70805603540698e-07	6.08309460624648e-06
TVAGG3_0004310	-3.70903691485003	-3.71721965427589	7.25147255805502	8.75227502669458e-07	6.10665328301388e-06
TVAGG3_0680720	8.67902022273514	144269489.861159	4.69610834717613	9.00038981615466e-07	6.27224770541365e-06
TVAGG3_0363890	-4.38781980369449	-4.40846640909497	6.59800454772895	9.02648639709235e-07	6.2829096106077e-06
TVAGG3_0275590	4.09733376674901	4.11881930208283	6.15193580052792	9.2586015292772e-07	6.43677446820359e-06
TVAGG3_0060210	5.25618004017295	5.33909073933512	5.39741402191667	9.32847793073448e-07	6.4776149258883e-06
TVAGG3_0255740	4.19520817451072	4.21994307906412	6.05165640752759	9.36030191733858e-07	6.49196625232338e-06
TVAGG3_0047450	-2.8818438373243	-2.88302335086793	9.15960060907698	9.38264362526355e-07	6.49971467326293e-06
TVAGG3_0598040	-3.40768648246389	-3.41245828810475	7.70805059562617	9.44772237247565e-07	6.53701503988535e-06
TVAGG3_0954010	-3.24926632148404	-3.25265019418873	8.01640676088875	9.70683783151205e-07	6.70560845233805e-06
TVAGG3_0713690	-3.10895903625116	-3.11136054992551	8.36975542721103	9.71443190465883e-07	6.70560845233805e-06
TVAGG3_0561890	-3.42027279356707	-3.42522283122162	7.64148996951489	9.88170954019073e-07	6.81299381686847e-06
TVAGG3_0389270	-3.27285889263377	-3.2764726819479	7.9339571440029	1.00869124114511e-06	6.94624181328215e-06
TVAGG3_0736830	-4.73697475967146	-4.76819271607365	6.33924313737238	1.04547144886924e-06	7.1910146110758e-06
TVAGG3_0954370	-3.32087415895402	-3.32491489394941	7.82324780619778	1.04940983988996e-06	7.20958188703623e-06
TVAGG3_0404970	-3.35677666463205	-3.36117706381827	7.76812174893334	1.06327504983756e-06	7.29622348467544e-06
TVAGG3_0480440	-3.15217465301665	-3.15490610986083	8.22149243402548	1.06585491596593e-06	7.30531184452977e-06
TVAGG3_0981870	4.28187173396512	4.3095620834586	5.91867890295201	1.06893659507727e-06	7.31734920471228e-06
TVAGG3_0082700	3.50331379724166	3.51171246241627	6.98213773438005	1.07012616827808e-06	7.31734920471228e-06
TVAGG3_0321370	-3.74147056811854	-3.75045668362063	7.17214624849683	1.11107645938186e-06	7.58844356472188e-06
TVAGG3_0590000	5.40512004541513	5.50431039978221	5.2826830475077	1.11627799784909e-06	7.61503126551451e-06
TVAGG3_0438110	4.55205594123621	4.59303757612973	5.82064458591074	1.13579714630461e-06	7.73856260708254e-06
TVAGG3_1010110	2.99585704206206	2.99810156008374	8.35227912741001	1.1370460610166e-06	7.73856260708254e-06
TVAGG3_1009190	-9.50011372107073	-144269490.683738	5.64919295321612	1.14456725284957e-06	7.78065051907905e-06
TVAGG3_0281450	6.94066931763123	7.38525187917134	4.89145753973894	1.15425347534763e-06	7.83734069200453e-06
TVAGG3_0595540	-4.18536298531678	-4.20217060895474	6.67255106746344	1.17405318977399e-06	7.96248894090306e-06
TVAGG3_0043560	-3.60572431815567	-3.61292194978143	7.30638601295559	1.17799935406481e-06	7.97995138684882e-06
TVAGG3_0252310	-2.70044770872638	-2.70103026408901	9.97288067780677	1.22383991577571e-06	8.28084240685916e-06
TVAGG3_0393330	3.44695490603044	3.45455857593021	6.97834155391725	1.22622840461922e-06	8.28736711553922e-06
TVAGG3_0672740	8.60576358874973	144269489.787716	4.62540657272159	1.32971648078323e-06	8.97635754254946e-06
TVAGG3_0324260	4.78634461712607	4.84119268482544	5.64824933237727	1.36424177766757e-06	9.19875191685699e-06
TVAGG3_0430880	3.04956124505576	3.05238008856409	8.13825394124397	1.39954911084544e-06	9.42589846760369e-06
TVAGG3_0367050	5.59491496347453	5.71812134306211	5.19913422222159	1.4099565497067e-06	9.48501406097491e-06
TVAGG3_0598570	-3.73451872425524	-3.74364724999344	7.05283768473905	1.42578254821275e-06	9.58040259590065e-06
TVAGG3_0655540	8.61355728714116	144269489.795418	4.66704211632941	1.427793808083e-06	9.58285140626871e-06
TVAGG3_0985760	4.15431740261282	4.17913122904451	5.96137676372584	1.5295191320012e-06	1.02537693883813e-05
TVAGG3_0166440	-3.1724403844593	-3.17556589403545	8.049597443347	1.54445412513188e-06	1.03340062891575e-05
TVAGG3_0077350	4.63751888423749	4.68283445707278	5.59323220531228	1.54503960673089e-06	1.03340062891575e-05
TVAGG3_0498480	3.02787386558649	3.03059103481267	8.06512700300707	1.55219432570862e-06	1.03699411955206e-05
TVAGG3_0784190	8.57163698874863	144269489.753512	4.58889828504766	1.55415790160365e-06	1.03711523273299e-05
TVAGG3_0028180	-3.82611467191221	-3.83688081054341	6.91510908186915	1.60390628163534e-06	1.06908713090905e-05
TVAGG3_0415100	-2.86662249502472	-2.86794724784902	8.96094667657061	1.64913941563951e-06	1.09797966357052e-05
TVAGG3_0059580	3.65517344111645	3.6674094380589	6.59093453111358	1.6838929116011e-06	1.11983689744078e-05
TVAGG3_0598150	-5.37103938260114	-5.43351215603614	6.06574550115436	1.74484424699948e-06	1.15904665220205e-05
TVAGG3_0416860	4.36929124828571	4.40417951199679	5.88622108819769	1.75195303063943e-06	1.16244181132165e-05
TVAGG3_0077130	4.56189974463913	4.60643650681796	5.75543050383259	1.78361840016162e-06	1.18210426771532e-05
TVAGG3_0283960	6.87608475275178	7.32058892470133	4.79795679861103	1.78921582594692e-06	1.18446494780263e-05
TVAGG3_0392390	-3.12142223943125	-3.12427983213799	8.12480494441799	1.80321277854727e-06	1.19237444981438e-05
TVAGG3_0249260	-3.85287262391073	-3.86427200134655	6.89889021350454	1.81819623316534e-06	1.20091758011227e-05
TVAGG3_0325570	5.83431992731469	5.99682031548861	5.06310946471904	1.84075616079768e-06	1.21443992059883e-05
TVAGG3_0211040	5.55199166818144	5.67515231178539	5.14449214490004	1.85250753125291e-06	1.22080875700574e-05
TVAGG3_0804280	-3.63190155129297	-3.64007779498343	7.16188921372293	1.87806395930105e-06	1.23625047275711e-05
TVAGG3_0220660	-9.42286696387526	-144269490.606404	5.56760396842829	1.91846891078891e-06	1.26142040586222e-05
TVAGG3_0984340	-4.20037413998648	-4.21885004748932	6.56239815596087	1.93042578229651e-06	1.26784961932093e-05
TVAGG3_0361610	5.32064047702256	5.41957024272186	5.25144325364278	1.98587337144434e-06	1.30279561989117e-05
TVAGG3_0438940	-3.03638109302937	-3.03873229232032	8.34626476001281	2.01134708742482e-06	1.31802125019426e-05
TVAGG3_0350140	-5.34820152654176	-5.41065354571905	6.04528145730347	2.02236859905031e-06	1.32375285465397e-05
TVAGG3_0609440	-3.22833717333767	-3.23212862554165	7.79678712267763	2.04938913311086e-06	1.33993206354743e-05
TVAGG3_1047370	-9.41161325292567	-144269490.595174	5.53922463606914	2.06613768240955e-06	1.34936646172179e-05
TVAGG3_0583880	-5.78898534867187	-5.8823222916677	5.90065506485517	2.11895191201224e-06	1.38103917597554e-05
TVAGG3_0330490	6.19420503986532	6.43245548872562	4.89024996973092	2.11938130975452e-06	1.38103917597554e-05
TVAGG3_0913960	-3.74482440054029	-3.75485876838427	7.00011694606462	2.14361817077137e-06	1.39527003755242e-05
TVAGG3_1046280	6.84982496333034	7.29421982081338	4.7885847891909	2.16923661142078e-06	1.41036735663213e-05
TVAGG3_0712250	3.36481814314457	3.37202582503357	7.01733776152542	2.17680359372228e-06	1.4137076017712e-05
TVAGG3_0300760	-3.25609583933286	-3.26021649143035	7.72155121646107	2.18659990608431e-06	1.41848660574188e-05
TVAGG3_0490970	8.51076816578999	144269489.69241	4.54965922060883	2.21022963492349e-06	1.43221895830956e-05
TVAGG3_0989930	6.85007135360769	7.29441244987296	4.80655100996586	2.27882757888266e-06	1.47502755078067e-05
TVAGG3_0899730	-3.39749313380076	-3.40306034320823	7.45036047529404	2.3047039866688e-06	1.49011916649175e-05
TVAGG3_0661200	8.49245704214563	144269489.674074	4.52445724857638	2.32606234855645e-06	1.50225935696448e-05
TVAGG3_0291460	5.49733924132632	5.62006657097506	5.22014401509485	2.32983626285877e-06	1.50302851591742e-05
TVAGG3_0292610	-3.78343732781641	-3.79419264218508	6.86339063092266	2.33446678577676e-06	1.50434797634939e-05
TVAGG3_0999010	5.49253791516337	5.61528605800319	5.20331031185651	2.35792423665079e-06	1.51778331118042e-05
TVAGG3_0382320	3.18534059284809	3.19014648417761	7.38136849364394	2.36545346835847e-06	1.52094737374342e-05
TVAGG3_0019830	3.15114305398038	3.15552410477545	7.46429290809514	2.38949214115923e-06	1.53470803194322e-05
TVAGG3_0313760	3.06990180173724	3.07339327043104	7.89996118223399	2.3985548141973e-06	1.53883026061897e-05
TVAGG3_0619820	-2.74493794613998	-2.74587843422868	9.32129933691546	2.41864843879667e-06	1.55001269442267e-05
TVAGG3_0442480	3.94328618050609	3.96314216184042	6.01994197108088	2.50186567958787e-06	1.60099495923425e-05
TVAGG3_0837830	-9.38176659886833	-144269490.565273	5.51647297159592	2.50370409503895e-06	1.60099495923425e-05
TVAGG3_0360620	4.75245722679405	4.80772594919369	5.44658425476076	2.56323768624397e-06	1.63726455502236e-05
TVAGG3_0531600	8.4512698546545	144269489.632831	4.46716837222952	2.59377228671236e-06	1.65495185705912e-05
TVAGG3_0845900	4.44287905238612	4.48361091736695	5.75227755212348	2.60203502220423e-06	1.65840545391089e-05
TVAGG3_0833290	2.59544507506289	2.59594627269671	10.0788486643078	2.60904678384721e-06	1.66105505855656e-05
TVAGG3_0595550	4.57253656739449	4.61776730335174	5.52835190824021	2.6125169792239e-06	1.66144659039387e-05
TVAGG3_0387510	2.92454401741049	2.92680720981235	8.17726411138464	2.64278211818427e-06	1.67885907704304e-05
TVAGG3_0561970	2.63807522765054	2.63873962505212	9.69933570818028	2.68214270783689e-06	1.70200527992398e-05
TVAGG3_0394150	3.29657717429791	3.30313955538369	7.08266572653281	2.7442451124145e-06	1.73951659140958e-05
TVAGG3_0084040	4.04369828188459	4.06796646930363	6.02591436565905	2.81059752725668e-06	1.77963732438592e-05
TVAGG3_0999040	-3.89471858775962	-3.90775587143012	6.75760311247813	2.83380379386637e-06	1.79238089962048e-05
TVAGG3_0773870	-5.74608008504645	-5.83939439604862	5.84596764909281	2.84916166669053e-06	1.80013808235312e-05
TVAGG3_0338560	8.44573652241492	144269489.627202	4.48419458844752	2.89282904882525e-06	1.82574536172604e-05
TVAGG3_0163710	-4.61081250763542	-4.64188509433976	6.24737551385139	2.90606956111841e-06	1.83211471030856e-05
TVAGG3_1021820	4.30580951410119	4.34063328500593	5.82123015887755	2.92160476640094e-06	1.83991538265012e-05
TVAGG3_0516280	4.35701885568884	4.39440438961736	5.82388419311281	2.97726791175133e-06	1.87294291659254e-05
TVAGG3_0284040	5.05724775322025	5.13929609395376	5.39685454895284	2.99795395499103e-06	1.88391944536639e-05
TVAGG3_0089970	4.55500813197985	4.6001936512241	5.52168752995446	3.04772682407543e-06	1.91313078633171e-05
TVAGG3_0897170	-3.59839217230708	-3.60690641934557	7.08941010743616	3.05604806203956e-06	1.91628703372933e-05
TVAGG3_0973870	5.26884237927995	5.36774923581327	5.17155262339849	3.07163044935484e-06	1.92398467005337e-05
TVAGG3_0565240	-4.45648602403933	-4.48306930008634	6.29017448161326	3.12621164057108e-06	1.95606726198743e-05
TVAGG3_0311620	3.55479273572367	3.56598204465085	6.47421726057063	3.13786927773629e-06	1.96125255930692e-05
TVAGG3_0543530	4.78618917779373	4.84775657135938	5.49941531453624	3.14135513894524e-06	1.96132463020626e-05
TVAGG3_0870610	3.42010987280369	3.42896546501114	6.76443328637595	3.19357608582241e-06	1.99179198750275e-05
TVAGG3_0046140	6.77916065275483	7.22337921046751	4.72164755281588	3.23184211026563e-06	2.01349991859055e-05
TVAGG3_0680750	8.4304060269975	144269489.611756	4.48852557512942	3.33810474069783e-06	2.07747930332842e-05
TVAGG3_0654410	-4.43817688636233	-4.46459661107608	6.38299916783085	3.3452548389555e-06	2.07970490468825e-05
TVAGG3_0640300	4.05168915477509	4.07711446469479	6.00705955311625	3.42367236040614e-06	2.12618457472821e-05
TVAGG3_0974750	-4.32087988428125	-4.34402873521823	6.37499987704876	3.45299021904623e-06	2.14210555273241e-05
TVAGG3_0859390	-3.52835215514781	-3.53610273873439	7.14239299179466	3.47095124173674e-06	2.14926477708235e-05
TVAGG3_0563230	-2.86476621002266	-2.86640606929814	8.66147441560823	3.47191766705173e-06	2.14926477708235e-05
TVAGG3_0728340	-3.27537444556949	-3.28012999530643	7.56230133892446	3.50214506910459e-06	2.16567291786606e-05
TVAGG3_0982520	-2.6615812394296	-2.66232059274633	9.59344521850621	3.51565586849211e-06	2.1717199043265e-05
TVAGG3_0263260	3.46689477079071	3.47701101536146	6.76252260699934	3.5613465419215e-06	2.1976114026979e-05
TVAGG3_0018020	-3.2906986335722	-3.29567250652485	7.54943026676735	3.66216690655238e-06	2.25743106241825e-05
TVAGG3_0630970	4.69959728157286	4.75484193218613	5.36891526601106	3.70355288283009e-06	2.2805263730358e-05
TVAGG3_0982470	4.92697101494304	4.99789769459778	5.26989261999509	3.71014432131964e-06	2.28217016974196e-05
TVAGG3_0873280	6.74463074921466	7.18880452975394	4.67509704920409	3.74628246031246e-06	2.30196595950984e-05
TVAGG3_0304450	3.7258075792888	3.74177150243863	6.28709760847987	3.84420453950091e-06	2.35964411554386e-05
TVAGG3_0538280	-2.67791974681061	-2.67875432755173	9.42719835286954	3.89654675638451e-06	2.38925243154915e-05
TVAGG3_0982490	5.70892330004865	5.87117049095207	4.9411382184299	3.99283285536877e-06	2.4457151984622e-05
TVAGG3_0532870	-3.30926078129142	-3.3145778159816	7.45359000614818	4.13049536409259e-06	2.52737671121501e-05
TVAGG3_0586130	6.71871200045654	7.16285282228663	4.63977769650784	4.16127263504467e-06	2.54353418732405e-05
TVAGG3_0480510	4.23642392985749	4.26923849561139	5.71798899150002	4.20842566650038e-06	2.56965676320731e-05
TVAGG3_0290170	5.21410806106138	5.31297041233355	5.0958688425551	4.212909488517e-06	2.56969814608809e-05
TVAGG3_1022320	8.37040849874472	144269489.551566	4.43294217301647	4.22941886710781e-06	2.57706684687962e-05
TVAGG3_0259240	-3.44281305115353	-3.44970442813452	7.17299515777783	4.25528006949929e-06	2.590112418872e-05
TVAGG3_0528600	5.21067164260593	5.30951567013876	5.09736376126689	4.34495410525913e-06	2.63917410631554e-05
TVAGG3_0788050	5.21067164260593	5.30951567013876	5.09736376126689	4.34495410525913e-06	2.63917410631554e-05
TVAGG3_0307480	-5.6801707933712	-5.77338068723472	5.79822870204047	4.48989546454967e-06	2.72436931263968e-05
TVAGG3_0550790	8.28750013334491	144269489.468534	4.31712688195304	4.50753180782321e-06	2.73222162392951e-05
TVAGG3_1001120	5.69434112776698	5.8565079927626	4.94446965205073	4.55012400558099e-06	2.75516873969571e-05
TVAGG3_0380980	-5.67114533325118	-5.76429678087288	5.82370140945294	4.62355058243034e-06	2.79671942195033e-05
TVAGG3_0683060	5.20367904552086	5.30248544372712	5.100378243162	4.6329784620655e-06	2.7988023185254e-05
TVAGG3_0765840	3.65037501553157	3.66467306062001	6.28025636892438	4.63661356772382e-06	2.7988023185254e-05
TVAGG3_0444200	8.25552322794026	144269489.436451	4.2868497087051	4.84180134800992e-06	2.9196312999036e-05
TVAGG3_0745000	8.26536684812654	144269489.446309	4.30081840954391	4.87065591957984e-06	2.93399035155643e-05
TVAGG3_0408050	-2.41467735630719	-2.41486302060999	11.314339619608	4.90755544815879e-06	2.95316082242358e-05
TVAGG3_0388270	2.88172593933365	2.8840976371534	8.10262636961563	4.9149226509042e-06	2.95453872991855e-05
TVAGG3_0482120	5.19652105700203	5.29528845179784	5.10342588499539	4.95498434129883e-06	2.97481304800548e-05
TVAGG3_0862900	6.70564388952298	7.14963244253344	4.66325523426663	4.95887378684536e-06	2.97481304800548e-05
TVAGG3_1001050	3.72496720788233	3.74129125452216	6.12911725797728	5.04833966901469e-06	3.02536442162683e-05
TVAGG3_0034930	4.45581219303116	4.50053646863435	5.55687962229356	5.05523188157948e-06	3.02637801634887e-05
TVAGG3_0853020	8.20785996417061	144269489.388655	4.23459644074083	5.06858968887921e-06	3.03125625895047e-05
TVAGG3_0966870	4.41521903045805	4.45653761628935	5.50140818028844	5.09834841716398e-06	3.04592294039807e-05
TVAGG3_0967030	-3.93314668433628	-3.94838186192981	6.57093339888903	5.10737343856164e-06	3.04818523476822e-05
TVAGG3_0381690	8.22277409646509	144269489.403591	4.25591201049123	5.17980090486325e-06	3.08824400260238e-05
TVAGG3_0388010	-2.57804397479668	-2.57861000344801	9.88136162123745	5.20122295561237e-06	3.0956522219429e-05
TVAGG3_0427820	8.15907606734837	144269489.339732	4.1809737272483	5.20286625375521e-06	3.0956522219429e-05
TVAGG3_0317920	-3.52410787919992	-3.53227324171747	7.02904786755721	5.28633689923118e-06	3.14210361763291e-05
TVAGG3_0979060	8.25265058393886	144269489.433512	4.29828680676654	5.30133996658556e-06	3.14696426601919e-05
TVAGG3_0719580	4.87218251679114	4.94289500605635	5.27131412362152	5.30923474292322e-06	3.14696426601919e-05
TVAGG3_0754390	-2.81466925751154	-2.81623645760558	8.67040008340162	5.3107388025964e-06	3.14696426601919e-05
TVAGG3_0865460	-9.2566614213238	-144269490.439946	5.41337201199283	5.41343539570676e-06	3.20455550026629e-05
TVAGG3_0661180	8.18418561811841	144269489.364878	4.21708821497611	5.43816831463851e-06	3.21592494134974e-05
TVAGG3_1028120	3.7216560895514	3.73801982759298	6.10507502231039	5.46555003138889e-06	3.22883610483776e-05
TVAGG3_0562790	-3.41138085742066	-3.41822988117545	7.1703556489937	5.48079555616807e-06	3.2345587567284e-05
TVAGG3_0568480	5.17780620319474	5.2765524737483	5.07958898132109	5.50843157372071e-06	3.24757480521589e-05
TVAGG3_0162300	2.61491432761975	2.61574137227992	9.34026176901973	5.61493920995277e-06	3.30701733428291e-05
TVAGG3_0075030	4.47127301195744	4.51635546347516	5.43160022071037	5.71602364176468e-06	3.36314879387549e-05
TVAGG3_0866110	3.56149921647441	3.57463719575336	6.40950392629888	5.80089898009816e-06	3.40963951163548e-05
TVAGG3_0429960	8.10407056275906	144269489.284496	4.13658993231586	5.90538978228119e-06	3.46755430303675e-05
TVAGG3_0967990	8.10920850993984	144269489.289641	4.1440125926377	5.96635269491951e-06	3.499819186667e-05
TVAGG3_0604980	3.84977142832252	3.870162596617	5.96038423111965	6.06152406804144e-06	3.55206531237997e-05
TVAGG3_0047860	-2.38444811807411	-2.38461499237828	11.4395100828492	6.12792841873972e-06	3.58736574131252e-05
TVAGG3_0657540	-2.92381950198418	-2.92612424760663	8.23264621330349	6.15062138058316e-06	3.59308109648369e-05
TVAGG3_0973840	8.12463832836273	144269489.305095	4.16622812088989	6.1519802237896e-06	3.59308109648369e-05
TVAGG3_0390730	-3.89843554470926	-3.91356396655651	6.60158348617174	6.15621559235992e-06	3.59308109648369e-05
TVAGG3_0619840	3.18621992791631	3.19231076167947	6.96171171762952	6.20954312940864e-06	3.62057429559408e-05
TVAGG3_0040660	4.53368166260012	4.58316145077954	5.41006972787516	6.26781321431042e-06	3.65089140080804e-05
TVAGG3_0746660	3.80898524025581	3.82796301590997	5.94746094112618	6.29343320275725e-06	3.66214878068444e-05
TVAGG3_0508880	-3.61719503859519	-3.62721201922639	6.83566358659207	6.32917185833624e-06	3.67771496951242e-05
TVAGG3_0013680	5.62045661908275	5.78257927198919	4.83185245711859	6.3398371774795e-06	3.67771496951242e-05
TVAGG3_0441680	6.01056497957986	6.24833638409845	4.73449875683142	6.34418812473824e-06	3.67771496951242e-05
TVAGG3_0890540	8.07803454171127	144269489.258339	4.11742316387852	6.34546456331066e-06	3.67771496951242e-05
TVAGG3_0515090	-2.97666748660923	-2.9793507301832	8.04167734593366	6.37747962638879e-06	3.69259243243347e-05
TVAGG3_0251200	-3.65392375055292	-3.66455663041096	6.78474901257792	6.56497609348519e-06	3.79737533677836e-05
TVAGG3_0926770	8.09886313373469	144269489.2792	4.1474271136528	6.61710908832942e-06	3.82372967080327e-05
TVAGG3_0981940	-4.35629027847321	-4.38279005815721	6.19381269397994	6.65247267071681e-06	3.84035103877987e-05
TVAGG3_0859580	3.14215598164718	3.1478033259321	7.1771743501521	6.6736311088925e-06	3.84874721730877e-05
TVAGG3_1024330	-3.00010019769458	-3.00299056907847	8.00604841501029	6.72934395867818e-06	3.87703490054934e-05
TVAGG3_0571390	8.04598447741745	144269489.226153	4.09021400803513	6.75631659003644e-06	3.8818367896022e-05
TVAGG3_0568990	8.10929369518764	144269489.289647	4.16237393099485	6.75769147253312e-06	3.8818367896022e-05
TVAGG3_0222410	8.10929369518764	144269489.289647	4.16237393099485	6.75769147253312e-06	3.8818367896022e-05
TVAGG3_1041540	8.18139546856135	144269489.361942	4.24694922301863	6.76856813400483e-06	3.88425029307437e-05
TVAGG3_0021220	6.63928243627182	7.08310322648519	4.59584885231292	6.80285681441003e-06	3.89674996354172e-05
TVAGG3_0302670	7.98638998597476	144269489.166373	4.02360263839673	6.80374284749679e-06	3.89674996354172e-05
TVAGG3_0633640	8.05125177395656	144269489.231429	4.09783211476318	6.83261529774793e-06	3.90943838914407e-05
TVAGG3_0278870	5.9877391160774	6.22551112905496	4.69431906778273	6.85229259431119e-06	3.91684583558908e-05
TVAGG3_0306330	5.60692183941141	5.7690057737402	4.82180900756872	6.88771418202633e-06	3.93322952161052e-05
TVAGG3_0421230	6.62068872978209	7.06452307294935	4.55917176515355	6.95883724273784e-06	3.9699484230874e-05
TVAGG3_0890080	8.00234957052344	144269489.182358	4.04687768644829	7.04673807600374e-06	4.01512518693103e-05
TVAGG3_1001130	6.61615679199115	7.05998499145895	4.55295790724721	7.05182667304265e-06	4.01512518693103e-05
TVAGG3_1024340	-3.26645702923105	-3.27194668605792	7.35104847178949	7.1524894479435e-06	4.06845905157217e-05
TVAGG3_0130800	4.52200805055312	4.57155420965635	5.35852149142418	7.17368656849668e-06	4.07653145918771e-05
TVAGG3_0257040	7.94670888481428	144269489.12653	3.98661885850135	7.18197624210983e-06	4.07726046369143e-05
TVAGG3_0222460	8.07763330539123	144269489.257853	4.13578754178804	7.21640452965971e-06	4.0928126664805e-05
TVAGG3_0511450	8.15111233216204	144269489.331533	4.2217622554591	7.28323318776359e-06	4.12669268934726e-05
TVAGG3_0905260	8.08291816153684	144269489.263146	4.1433503309131	7.29401061649679e-06	4.12877896667265e-05
TVAGG3_0975110	3.05595173687225	3.06053534796915	7.29765214834175	7.32382397280329e-06	4.14162601532968e-05
TVAGG3_1003770	-3.10179901974316	-3.10561659489611	7.66714299474153	7.34239940987054e-06	4.14809923942104e-05
TVAGG3_0742650	8.02367820837961	144269489.203721	4.07779645264529	7.38198060694602e-06	4.16641563063229e-05
TVAGG3_0549950	5.97239326079289	6.21011715678545	4.68291858058242	7.48861753362255e-06	4.22250633993698e-05
TVAGG3_0147890	2.80096981027005	2.8030193642553	8.27489637517964	7.5418825461754e-06	4.24842347881846e-05
TVAGG3_1004030	3.80897413381352	3.82965364426598	6.07255006579847	7.5861854512532e-06	4.26924691884355e-05
TVAGG3_0976410	7.9058363899552	144269489.085486	3.94865804211329	7.60076185563223e-06	4.27331722105546e-05
TVAGG3_0074170	4.35277191209544	4.39394153810011	5.46959427183883	7.64199027651257e-06	4.28877043059601e-05
TVAGG3_0672750	6.60266225520145	7.04643179580838	4.54604956653613	7.64298837691711e-06	4.28877043059601e-05
TVAGG3_1026880	7.97904653291471	144269489.15892	4.03381010438522	7.72051024596713e-06	4.32809721784997e-05
TVAGG3_0479000	2.99229032865273	2.99620448647579	7.53692420185632	7.7995499778404e-06	4.36819839471158e-05
TVAGG3_0657580	7.98985583515443	144269489.169747	4.04947507202277	7.90786050175323e-06	4.42460002497135e-05
TVAGG3_0560880	6.57537740928608	7.01915122290827	4.49659559192131	7.93208435307249e-06	4.43389037949364e-05
TVAGG3_0703540	-4.64810105977559	-4.68533403366718	6.04271389762494	7.94319831617406e-06	4.43584174681544e-05
TVAGG3_0982430	-3.46043882665653	-3.46853039799418	7.00208579284598	8.0560324152784e-06	4.49454004070038e-05
TVAGG3_0936610	7.93310519391521	144269489.1128	3.98861650999245	8.08663648334475e-06	4.50729288281447e-05
TVAGG3_0680670	7.79794115894054	144269488.977178	3.8364928777256	8.15354949293903e-06	4.54023966501552e-05
TVAGG3_0556770	2.90367972892506	2.90669480365758	7.81346938836687	8.18672145004308e-06	4.55435297493315e-05
TVAGG3_0549940	5.3045290533612	5.42699933847061	4.99507803760444	8.22192426961023e-06	4.56956803484832e-05
TVAGG3_0231010	-2.62163674287413	-2.6225030893143	9.32417219994081	8.25944859126169e-06	4.58604306799158e-05
TVAGG3_0382910	7.8747278317969	144269489.054214	3.92592468161002	8.27418615710367e-06	4.58984644882615e-05
TVAGG3_1087130	2.61231752126234	2.61328067983235	9.16927558690002	8.31806770205374e-06	4.60979390078578e-05
TVAGG3_0593460	5.96980043394124	6.20739700440489	4.71835186062446	8.40724204388263e-06	4.65478034760733e-05
TVAGG3_0080890	-2.87112828011089	-2.87327940955518	8.2762746788557	8.41679492425729e-06	4.65563970192521e-05
TVAGG3_0159860	2.65283580029501	2.65401477977535	8.87666269939306	8.43320201366135e-06	4.66028513936328e-05
TVAGG3_0219240	7.81463759574053	144269488.993902	3.86132555829866	8.47672483888892e-06	4.67989201494256e-05
TVAGG3_1048880	-2.35130469042614	-2.35146189271772	11.4866072861461	8.51977206964575e-06	4.69919940030982e-05
TVAGG3_0905750	3.48368713758567	3.4963697425363	6.47496403943041	8.66746595682359e-06	4.77613488662466e-05
TVAGG3_1009330	7.75274070177512	144269488.93177	3.79474340866918	8.6961749270629e-06	4.78088136186774e-05
TVAGG3_0727430	7.82579518988738	144269489.005078	3.87785320472959	8.69941856081797e-06	4.78088136186774e-05
TVAGG3_0797680	-3.36204905817498	-3.3688868210687	7.11640937630788	8.70072755150015e-06	4.78088136186774e-05
TVAGG3_0020990	-3.4292370313973	-3.4370094367214	6.99253683724184	8.72848475442831e-06	4.79160875339796e-05
TVAGG3_0983090	3.0149517532912	3.01927211712969	7.37190299881653	8.78485142902252e-06	4.81800664142149e-05
TVAGG3_1033870	4.33843800773046	4.37965002945826	5.42420713005187	9.00298801155882e-06	4.93299314870629e-05
TVAGG3_0414260	6.57482760808003	7.01847309863544	4.53194788279291	9.03343602103633e-06	4.9416032997668e-05
TVAGG3_0325590	2.65541372428376	2.65664137592837	8.8162143536483	9.03568639104979e-06	4.9416032997668e-05
TVAGG3_0954060	7.84257016211588	144269489.021881	3.90259808887583	9.04683392124246e-06	4.94305413969107e-05
TVAGG3_0763990	-2.92829721655582	-2.93090268775883	8.07637608795528	9.23046493865623e-06	5.03543510850373e-05
TVAGG3_0269400	-3.85470438951685	-3.86984789042257	6.52655797390075	9.23321749574408e-06	5.03543510850373e-05
TVAGG3_0649000	7.85377837810307	144269489.033109	3.91906054223029	9.28680188132884e-06	5.0599157441435e-05
TVAGG3_0684320	3.22185694749927	3.22940516346736	6.97411801806726	9.30751193888814e-06	5.06645575045745e-05
TVAGG3_1047270	-3.68709517655291	-3.69910244056386	6.6889234165744	9.53534442283605e-06	5.18562328939093e-05
TVAGG3_0201860	4.15145633043039	4.18437364103224	5.53706805114352	9.54768284269322e-06	5.1874851971645e-05
TVAGG3_0523870	-6.3219187793621	-6.50391397462318	5.53221001577268	9.61129306918939e-06	5.21717484791166e-05
TVAGG3_0797590	-2.28851327010856	-2.28861423938993	12.0580893277279	9.63317110860817e-06	5.22417732348471e-05
TVAGG3_0691920	3.34126598713595	3.35111426694523	6.71565960541985	9.64439522809267e-06	5.22539439779062e-05
TVAGG3_0720880	-3.61063609052717	-3.62127711359102	6.71304417369366	9.66002058813562e-06	5.22614023764763e-05
TVAGG3_0373300	5.92906875926282	6.16664384141394	4.65372020539901	9.66373413938624e-06	5.22614023764763e-05
TVAGG3_0371240	7.72311895456101	144269488.901955	3.77739863286091	9.69507078729308e-06	5.23819253895425e-05
TVAGG3_0796900	-5.13606165395295	-5.1982188939398	5.86143561338508	9.70402398520826e-06	5.23819253895425e-05
TVAGG3_0993550	4.27359966536546	4.31407796734141	5.61015660001094	9.72788600192382e-06	5.24620654728403e-05
TVAGG3_0663330	7.65183653397283	144269488.830396	3.69879668171444	9.85301529973278e-06	5.30876815084676e-05
TVAGG3_0623010	7.73456418892778	144269488.91342	3.79446609049049	9.96491993048785e-06	5.35913762250544e-05
TVAGG3_0237580	7.73456418892778	144269488.91342	3.79446609049049	9.96491993048785e-06	5.35913762250544e-05
TVAGG3_0995990	3.32577224814954	3.33493821948021	6.45706524849201	1.01066978919099e-05	5.43036703906039e-05
TVAGG3_0388620	7.7460337362299	144269488.924909	3.81151360785975	1.02443444215417e-05	5.49924724990322e-05
TVAGG3_0546290	2.98009014229505	2.9841962805967	7.43997429328544	1.04083834406152e-05	5.57986149917488e-05
TVAGG3_0283720	7.67494633740099	144269488.853545	3.73353770728519	1.04232848420744e-05	5.57986149917488e-05
TVAGG3_0876380	7.67494633740099	144269488.853545	3.73353770728519	1.04232848420744e-05	5.57986149917488e-05
TVAGG3_0007670	5.54860043326614	5.71043316107549	4.80442104363668	1.04634521877754e-05	5.59621583461996e-05
TVAGG3_0669150	-3.78045173527306	-3.79444131916385	6.51925425425969	1.04974508480383e-05	5.60472625639542e-05
TVAGG3_0819110	-3.68309153025296	-3.69513641643085	6.65119236429833	1.04986279764066e-05	5.60472625639542e-05
TVAGG3_0859190	5.26182483028037	5.38432527901916	4.90378237685376	1.0627051032931e-05	5.66808523928739e-05
TVAGG3_0768800	4.25234414801026	4.2903145207196	5.45811606819579	1.06877482242034e-05	5.69523872863001e-05
TVAGG3_0923530	7.68654185294017	144269488.86516	3.75088754564845	1.07232491091043e-05	5.70892832258721e-05
TVAGG3_0324250	5.90823048442604	6.14574478691342	4.63578701087832	1.07873241761452e-05	5.73779153391124e-05
TVAGG3_0649170	7.69234951881084	144269488.870978	3.75955616563489	1.08773795016128e-05	5.77513424451502e-05
TVAGG3_0862670	7.69234951881084	144269488.870978	3.75955616563489	1.08773795016128e-05	5.77513424451502e-05
TVAGG3_0258980	5.0676695907608	5.16616105553376	4.98571197758641	1.10164368819779e-05	5.84175161901901e-05
TVAGG3_0602330	7.6981636943858	144269488.876803	3.76822015935602	1.1032969632758e-05	5.84175161901901e-05
TVAGG3_0276070	7.6981636943858	144269488.876803	3.76822015935602	1.1032969632758e-05	5.84175161901901e-05
TVAGG3_0675040	7.70398430685707	144269488.882634	3.77687920876992	1.11899971154396e-05	5.91950847406754e-05
TVAGG3_0997700	6.50850839260611	6.95201292055385	4.45352900389377	1.12342415347285e-05	5.93751603002588e-05
TVAGG3_0718980	7.62500779288131	144269488.803351	3.68830927350612	1.12482043157027e-05	5.93950099029707e-05
TVAGG3_0421320	6.50378763183582	6.94728545729318	4.44699205684844	1.13289632562738e-05	5.97672141325993e-05
TVAGG3_0276640	7.54944323828731	144269488.727471	3.60572502889392	1.14734850235227e-05	6.04748273114842e-05
TVAGG3_1013230	7.63675818488068	144269488.815122	3.70595020021334	1.15837656326618e-05	6.10000191103949e-05
TVAGG3_0617700	-2.93849463216411	-2.94134842009021	7.97115750112922	1.15940919635843e-05	6.10000191103949e-05
TVAGG3_0551850	-3.11896100111192	-3.12342930631703	7.48275712225024	1.16158994873123e-05	6.10303533559803e-05
TVAGG3_0074000	-9.12255347677323	-144269490.305591	5.29759224297756	1.16208337374852e-05	6.10303533559803e-05
TVAGG3_1033410	-4.41403587964446	-4.44486225411172	6.10766313802281	1.17073004661826e-05	6.14250139464906e-05
TVAGG3_0163410	6.48491134623465	6.92838261016853	4.42074494234513	1.1717093225744e-05	6.14250139464906e-05
TVAGG3_0960710	-5.09582274408957	-5.158051427398	5.76944383454224	1.18386218071604e-05	6.20062468909686e-05
TVAGG3_0058600	3.51881070932578	3.53277596095114	6.25444868051982	1.19108550289352e-05	6.23284760911635e-05
TVAGG3_1023700	7.64853705755706	144269488.826922	3.72357695626576	1.19285938517739e-05	6.2365217990541e-05
TVAGG3_0236510	7.56722548547724	144269488.745284	3.63265403675446	1.20021306529751e-05	6.26933557178296e-05
TVAGG3_0625140	-3.15041700437709	-3.15528533804647	7.38013844836379	1.22508089809566e-05	6.3934939426176e-05
TVAGG3_0073630	-3.81167542446765	-3.82678128810494	6.4914507257598	1.22792336487788e-05	6.40258607546987e-05
TVAGG3_0303230	7.49523125949228	144269488.672961	3.55689005935323	1.24514921684528e-05	6.48220833991683e-05
TVAGG3_0413670	-3.09706145460438	-3.10139612539929	7.51252339588674	1.24588587729257e-05	6.48220833991683e-05
TVAGG3_0648700	7.66625748917499	144269488.844675	3.74998459657686	1.24653568179531e-05	6.48220833991683e-05
TVAGG3_0762180	-3.04187750322854	-3.0457282864568	7.66612111197409	1.28300629750888e-05	6.66134885112102e-05
TVAGG3_0687490	5.87881682903588	6.11622076868911	4.61730499994739	1.28327411275248e-05	6.66134885112102e-05
TVAGG3_0750250	5.23482050913547	5.35732988023525	4.8410111454886	1.28495126318199e-05	6.6641099825811e-05
TVAGG3_0735980	5.87407607344495	6.11139176903251	4.65607371994315	1.29489304458638e-05	6.70969067359588e-05
TVAGG3_0120690	-3.32917240830192	-3.33623685158135	7.0556929907237	1.29976137737938e-05	6.72892478200231e-05
TVAGG3_0804680	7.51325420319764	144269488.691016	3.58427236908216	1.3048588225642e-05	6.7493097675565e-05
TVAGG3_0904990	6.47722168342039	6.92055905047513	4.46982168532828	1.31579775265464e-05	6.79984646775964e-05
TVAGG3_0347170	-9.09434885995031	-144269490.277477	5.21791367294668	1.33575401828441e-05	6.89685238012154e-05
TVAGG3_0986290	3.76688258683181	3.78734318079421	5.7969290250387	1.33942291115301e-05	6.90966482269446e-05
TVAGG3_0999620	5.85588995646365	6.09330031393599	4.57513945057592	1.34358897772778e-05	6.92501706058276e-05
TVAGG3_0964530	-9.09384858266113	-144269490.276783	5.29000395691713	1.36627069560383e-05	7.03568953780413e-05
TVAGG3_0723360	3.35439438838878	3.36499238108415	6.42606119068759	1.37253047403842e-05	7.06167535670162e-05
TVAGG3_1047040	7.44487049970971	144269488.622289	3.51566945978012	1.37897274297468e-05	7.08855334926648e-05
TVAGG3_0913750	-3.73723609983604	-3.75115596519675	6.51163762963966	1.40866741415713e-05	7.23480642804972e-05
TVAGG3_0965870	7.54952841127241	144269488.727356	3.6390112498297	1.43446948038396e-05	7.36082707791379e-05
TVAGG3_0866960	7.55560287778081	144269488.733442	3.64812658894439	1.45738736490514e-05	7.47183883381761e-05
TVAGG3_1041560	-3.08655298881673	-3.09092282964188	7.53985285348879	1.46033421659067e-05	7.48035634361015e-05
TVAGG3_1090130	-5.07054442845206	-5.13263596014732	5.79181488491367	1.46178967701412e-05	7.48122614823672e-05
TVAGG3_0591040	4.85251953696741	4.93472026963656	5.00321701281987	1.46591091799148e-05	7.49397506911931e-05
TVAGG3_0266090	-3.35964769187456	-3.36732686368238	6.97966289347112	1.46685643645418e-05	7.49397506911931e-05
TVAGG3_0324130	-2.58726557693135	-2.58820778667739	9.15996431844932	1.47219936776599e-05	7.51467379037745e-05
TVAGG3_0903280	6.39091813733494	6.83415299948539	4.31639090112421	1.47402823873671e-05	7.51741483015678e-05
TVAGG3_0481230	7.56168536484542	144269488.739536	3.65723868191862	1.48077032956358e-05	7.54518611885332e-05
TVAGG3_0562100	7.47541451149328	144269488.652889	3.56209036242221	1.49699104566256e-05	7.62116438732322e-05
TVAGG3_0897150	6.43728701945443	6.88053298153366	4.39583803608054	1.50711852226584e-05	7.66601632960223e-05
TVAGG3_1007040	7.48155053638718	144269488.659036	3.57137424501023	1.52160746753351e-05	7.72620755111474e-05
TVAGG3_0861510	7.48155053638718	144269488.659036	3.57137424501023	1.52160746753351e-05	7.72620755111474e-05
TVAGG3_0912280	-2.33529491905197	-2.33549388779276	11.129112298721	1.52691390030245e-05	7.74639231548383e-05
TVAGG3_0892490	-3.47832380121455	-3.48776077843705	6.76058709881986	1.55291120216514e-05	7.87142010923255e-05
TVAGG3_0908440	7.49384924073834	144269488.671358	3.58993846543294	1.57242326516712e-05	7.96338640557656e-05
TVAGG3_0948480	7.40464975555878	144269488.581752	3.49188043348226	1.58925626773942e-05	8.04163671476148e-05
TVAGG3_0952890	6.35937233459144	6.80250511229964	4.28646215999289	1.59211294094609e-05	8.04909227051718e-05
TVAGG3_0340320	7.50001177293416	144269488.677532	3.59921799393409	1.59864597356147e-05	8.07510496541161e-05
TVAGG3_0535440	7.4108552881586	144269488.587969	3.50132892061353	1.61702213856616e-05	8.16084286584259e-05
TVAGG3_0804710	-6.23314013808914	-6.41505697416576	5.42687631875779	1.63039931376572e-05	8.22122496256734e-05
TVAGG3_0677490	4.98990141615343	5.08817372845079	4.94246312841793	1.63341406364412e-05	8.22929561588321e-05
TVAGG3_0695620	4.27618023769225	4.32045169711639	5.44929081718303	1.63577903799971e-05	8.23408150702451e-05
TVAGG3_0974230	7.41707058560572	144269488.594196	3.51077840860959	1.64542983091368e-05	8.27550232159613e-05
TVAGG3_0861020	3.90014115292698	3.92599441348419	5.60890729467099	1.6546627762062e-05	8.31475189528833e-05
TVAGG3_0869290	-2.71812870208223	-2.71975830871289	8.52001947865882	1.65855039626769e-05	8.32709642440181e-05
TVAGG3_0559350	7.42329557824392	144269488.600433	3.52022846797937	1.67367259577607e-05	8.3957765817422e-05
TVAGG3_0924280	-3.1298459163152	-3.13485574850153	7.31044850686904	1.67739593201099e-05	8.40720665665114e-05
TVAGG3_0277760	6.40584716671475	6.84898884921466	4.36676755972392	1.67974824537726e-05	8.41175132517234e-05
TVAGG3_0148410	-2.89787102848148	-2.90071135979559	7.87330812508429	1.68148562549743e-05	8.41321139705032e-05
TVAGG3_0358210	-2.69637514468607	-2.6979047512279	8.58052757199213	1.70186982291611e-05	8.49668267257276e-05
TVAGG3_0493100	7.42953019514856	144269488.606679	3.52967866924893	1.7025488909125e-05	8.49668267257276e-05
TVAGG3_0042390	7.42953019514856	144269488.606679	3.52967866924893	1.7025488909125e-05	8.49668267257276e-05
TVAGG3_0438080	3.09576189248887	3.10230139307896	7.01712941930155	1.71500375052687e-05	8.55150541929379e-05
TVAGG3_0007760	-5.03822614194169	-5.10033824478019	5.73838204866558	1.7177052203873e-05	8.55764270328226e-05
TVAGG3_0948510	3.85166252542242	3.87695604216713	5.78675190578211	1.72023572399377e-05	8.56291845844289e-05
TVAGG3_0480540	6.35657298046112	6.79964131489569	4.29776006703574	1.72309705211151e-05	8.56983055233924e-05
TVAGG3_1054800	7.43577436412454	144269488.612936	3.53912858304688	1.7320736540945e-05	8.60711920851913e-05
TVAGG3_1000540	-9.04680145369576	-144269490.229687	5.23320885816697	1.73799608611113e-05	8.62918022617804e-05
TVAGG3_0867900	7.34350388105304	144269488.520225	3.43835277002063	1.75263288182251e-05	8.69443370786463e-05
TVAGG3_0308670	-2.79022564770449	-2.79234100224074	8.24212497933247	1.77413219829564e-05	8.79359051267658e-05
TVAGG3_0674790	7.34979990944797	144269488.526533	3.44796990979535	1.78476806866321e-05	8.83877905663931e-05
TVAGG3_0391170	7.2540419523078	144269488.430298	3.34368619742008	1.80172625923615e-05	8.91517440688365e-05
TVAGG3_0047930	5.17752062743731	5.29985508877188	4.79997451183197	1.81652385536832e-05	8.97676413997769e-05
TVAGG3_1036850	7.35610646940856	144269488.532852	3.45758943378692	1.8172586624667e-05	8.97676413997769e-05
TVAGG3_0355960	-4.35439741837828	-4.38521459253902	6.01039427105601	1.83367556270585e-05	9.0501765049918e-05
TVAGG3_0564020	4.17814317572204	4.21598232554114	5.39454673902503	1.83543090295509e-05	9.05116307143701e-05
TVAGG3_1047340	-2.91194621447405	-2.91499781614811	7.81382790239181	1.84861018260056e-05	9.10843577692857e-05
TVAGG3_0569580	4.78187460821616	4.86344422374976	5.13548872561045	1.86813265610022e-05	9.1968391927641e-05
TVAGG3_0424890	-3.69397015149355	-3.70779591316816	6.52152768348657	1.87929108306767e-05	9.24395165880876e-05
TVAGG3_0410990	-2.63929231573323	-2.64057942783553	8.75989322530343	1.89736022896442e-05	9.32494862529053e-05
TVAGG3_0544140	7.27310748063577	144269488.449399	3.37301414232997	1.9059251372604e-05	9.34336846985534e-05
TVAGG3_0007740	7.27310748063577	144269488.449399	3.37301414232997	1.9059251372604e-05	9.34336846985534e-05
TVAGG3_0820800	7.27310748063577	144269488.449399	3.37301414232997	1.9059251372604e-05	9.34336846985534e-05
TVAGG3_0146540	4.54341620856179	4.60480337992496	5.19534438913174	1.91033659367285e-05	9.35711164863832e-05
TVAGG3_0598100	6.25009854846037	6.69288002509584	4.17834799135841	1.92961978249917e-05	9.44361439391309e-05
TVAGG3_1024240	4.51719488769498	4.57821931618137	5.27901734710535	1.93382888135432e-05	9.45626072319395e-05
TVAGG3_0869130	7.27948570693379	144269488.45579	3.38280052202937	1.942351167548e-05	9.48995923086632e-05
TVAGG3_0978760	3.42821156547548	3.44119977815941	6.18301365579005	1.97270004229449e-05	9.63015230378495e-05
TVAGG3_0969680	7.28587535458944	144269488.462192	3.39259131077231	1.97972018126428e-05	9.65632165530331e-05
TVAGG3_0998950	7.18649039829977	144269488.362286	3.28525992230101	1.99989176240801e-05	9.74654117709564e-05
TVAGG3_0365170	7.29227635916846	144269488.468605	3.40238603194276	2.01803363752403e-05	9.82672613954168e-05
TVAGG3_0668410	-3.82018296440262	-3.83674509215793	6.3127276677245	2.04847718005896e-05	9.96662935682535e-05
TVAGG3_0551700	7.29868865476549	144269488.47503	3.4121842074036	2.05617511592663e-05	9.99572514584551e-05
TVAGG3_0088470	-3.00760573780229	-3.01161560334432	7.52479817270634	2.07231770766965e-05	0.000100657902678879
TVAGG3_0964410	-4.71943638624681	-4.76593152604702	5.80581954081468	2.08854084396292e-05	0.000101361294170311
TVAGG3_0970090	3.81206339988311	3.83634247725726	5.70134212354666	2.16334667268681e-05	0.000104904285736371
TVAGG3_0806210	4.60163595226917	4.67125428532736	5.22195266338142	2.19546867386486e-05	0.000106373290701246
TVAGG3_1091130	3.74216670958492	3.76422716551429	5.74791777738141	2.20670484887645e-05	0.000106828748050017
TVAGG3_0034900	6.32214804114497	6.7649691258344	4.29711697733864	2.22451551770245e-05	0.00010760146132594
TVAGG3_0488370	7.11544534023572	144269488.290732	3.22446893360907	2.23311173264661e-05	0.000107927551264706
TVAGG3_0375430	4.53971013321903	4.60130196186285	5.09033945848808	2.24476454845692e-05	0.000108400704626314
TVAGG3_0569200	7.22529840984628	144269488.401169	3.34501580789781	2.2532931458424e-05	0.000108722328488034
TVAGG3_0906050	7.23180941228272	144269488.407693	3.3549961074763	2.29854738158354e-05	0.000110722245144326
TVAGG3_0532510	7.23180941228272	144269488.407693	3.3549961074763	2.29854738158354e-05	0.000110722245144326
TVAGG3_0933990	-3.19827867946211	-3.20452843676339	7.09328696653751	2.30112622602622e-05	0.000110754785022718
TVAGG3_0478510	4.53223461948213	4.59383468392042	5.07451030813603	2.30556123167136e-05	0.00011078867746493
TVAGG3_0054160	-6.17505256648643	-6.35685563468147	5.37660793927637	2.30563822667177e-05	0.00011078867746493
TVAGG3_0155570	-2.37631465727828	-2.37666893285743	10.3465405683348	2.3399871086973e-05	0.000112346410771531
TVAGG3_0564670	-3.61972301157861	-3.63259323005559	6.48353433337008	2.35665949971763e-05	0.000113053599578375
TVAGG3_0908310	-2.82815781762266	-2.83072806048287	8.00036948300512	2.36795493271847e-05	0.000113501892532856
TVAGG3_0649010	7.13508641455163	144269488.310411	3.25485017224202	2.37720321918958e-05	0.000113851403559376
TVAGG3_0070600	5.120182102938	5.24230712561344	4.78588025523587	2.3951062620057e-05	0.000114614501139894
TVAGG3_0223070	4.31075723144876	4.35949134449164	5.35317785612991	2.40131265626985e-05	0.000114817077623946
TVAGG3_0179680	2.55314266175866	2.55430701369875	8.7641553295154	2.42220010930899e-05	0.000115720709655739
TVAGG3_0764110	-2.90292984830531	-2.90615897759449	7.71801897570779	2.42695558154801e-05	0.000115852785307858
TVAGG3_0384500	5.37156887393844	5.53283918840381	4.70755397679194	2.4394342617704e-05	0.000116353016141328
TVAGG3_0951170	4.76812430618536	4.85000260097794	4.98711884622637	2.44152106485178e-05	0.000116357175072666
TVAGG3_0969660	-4.16667202972187	-4.19290652858677	6.07818800176295	2.44572576450111e-05	0.00011646217858946
TVAGG3_1054980	5.36700488534966	5.52847028606455	4.60185896469755	2.45942853980362e-05	0.000117018926190656
TVAGG3_0983580	-2.7866038170826	-2.78892118914256	8.07386996957053	2.4639473517151e-05	0.000117138150650573
TVAGG3_0308960	3.79111134770547	3.81538988222963	5.66757996950876	2.46766014128789e-05	0.00011721889275228
TVAGG3_0940660	5.38184881927834	5.54326058653578	4.64362058904768	2.47807161043089e-05	0.000117543136109091
TVAGG3_1000080	7.1482471509841	144269488.323598	3.27514842231076	2.47869958087274e-05	0.000117543136109091
TVAGG3_0392260	6.19470157631042	6.63717038719161	4.15232780045657	2.4805459897227e-05	0.000117543136109091
TVAGG3_0706120	-2.84462169175647	-2.84739434216065	7.91582689813854	2.48726705227901e-05	0.000117765719912218
TVAGG3_0792020	7.0405275055825	144269488.215248	3.16112455976994	2.51040372261149e-05	0.000118764546844522
TVAGG3_0347610	-3.10804439517204	-3.11342089496969	7.24527678565869	2.530422869023e-05	0.00011957455837707
TVAGG3_1022310	7.15484735768451	144269488.330211	3.28530921272216	2.53163526242568e-05	0.00011957455837707
TVAGG3_0232770	5.69029224068397	5.92727209010997	4.40589031559582	2.53429915493999e-05	0.00011960329912892
TVAGG3_0274330	6.22078416909059	6.66329438373406	4.18940492277919	2.55307488355564e-05	0.000120391756461996
TVAGG3_0315900	2.72277886846262	2.72517021729301	7.98432999849925	2.5571470050854e-05	0.000120486141073619
TVAGG3_1009560	3.90155392343759	3.93016313792933	5.56547030756916	2.57209432966809e-05	0.000121092369776203
TVAGG3_0958340	4.59117230613657	4.66101250325881	5.1424556662114	2.59005623308719e-05	0.000121839427811919
TVAGG3_0484160	-4.30238245423994	-4.33312180597198	5.97371496293861	2.60525808958444e-05	0.000122455547845653
TVAGG3_0607320	7.0538092720995	144269488.228556	3.18173123146942	2.62323846750245e-05	0.000122903580051504
TVAGG3_0674810	7.0538092720995	144269488.228556	3.18173123146942	2.62323846750245e-05	0.000122903580051504
TVAGG3_0061270	7.0538092720995	144269488.228556	3.18173123146942	2.62323846750245e-05	0.000122903580051504
TVAGG3_0250830	7.0538092720995	144269488.228556	3.18173123146942	2.62323846750245e-05	0.000122903580051504
TVAGG3_0183010	-3.3086961094759	-3.31670596459994	6.86058798720852	2.64356763559843e-05	0.000123756396392174
TVAGG3_0515310	7.06047177367547	144269488.235232	3.19205192725326	2.68177063636943e-05	0.000125343159301476
TVAGG3_0252820	7.06047177367547	144269488.235232	3.19205192725326	2.68177063636943e-05	0.000125343159301476
TVAGG3_0867860	-2.70863423741935	-2.71049021931511	8.3175999005726	2.68845121655117e-05	0.000125554555610845
TVAGG3_0384950	4.40358531444882	4.45820711859158	5.14261295508707	2.69281352419413e-05	0.000125657433017527
TVAGG3_0002090	-3.54647618003052	-3.55834812824079	6.59017104823962	2.70857583145112e-05	0.000126212875343814
TVAGG3_0416500	6.17340096356013	6.61575187179595	4.14080347303148	2.70905449913085e-05	0.000126212875343814
TVAGG3_0510070	5.09564219621311	5.21781251838705	4.71034638171553	2.71384142008125e-05	0.000126268041781905
TVAGG3_0958050	5.08990082041234	5.21209480054491	4.69291780183345	2.71457845453108e-05	0.000126268041781905
TVAGG3_0761490	3.23771598863947	3.24799087732572	6.54702696052074	2.72983170806564e-05	0.000126876123875671
TVAGG3_0670330	7.06714862260384	144269488.241922	3.20238348139396	2.74096994287715e-05	0.000127190622787896
TVAGG3_0808740	7.06714862260384	144269488.241922	3.20238348139396	2.74096994287715e-05	0.000127190622787896
TVAGG3_0321260	6.09275595550187	6.53488760993678	4.04480073745273	2.75260536397993e-05	0.000127628769824695
TVAGG3_0265950	5.35975283059376	5.52109522045936	4.6252485578855	2.77962365049049e-05	0.000128676452046175
TVAGG3_0309610	5.35975283059376	5.52109522045936	4.6252485578855	2.77962365049049e-05	0.000128676452046175
TVAGG3_0265660	-3.85251342516205	-3.87071225583524	6.23239612291276	2.85383897038914e-05	0.000132007066523803
TVAGG3_1000460	2.93119068229157	2.93605074047682	7.14949048491106	2.85973723084301e-05	0.000132174828802824
TVAGG3_0278790	5.34107021303397	5.50242549834252	4.58891491211155	2.86669423575792e-05	0.000132391220300598
TVAGG3_0852600	3.30733191431589	3.3193207041544	6.42343065452809	2.88949027349209e-05	0.000133338175269234
TVAGG3_0187870	6.96803003696902	144269488.142132	3.10549686635193	2.91029199749634e-05	0.000134085424651079
TVAGG3_0194250	6.96803003696902	144269488.142132	3.10549686635193	2.91029199749634e-05	0.000134085424651079
TVAGG3_0883830	6.04775863733514	6.48972023999078	4.00053415703596	2.93521570570142e-05	0.000135126742021175
TVAGG3_1050450	-2.79599667885671	-2.79850894879219	7.92592646023261	2.98923724321663e-05	0.000137504913187965
TVAGG3_0577890	-3.63518575170362	-3.64898040887472	6.45448521376849	3.00729203995464e-05	0.000138226164142939
TVAGG3_0360520	6.16862617706983	6.61093602369328	4.17934671005254	3.03002503858355e-05	0.00013916113417141
TVAGG3_0155650	-3.38146045694279	-3.3907518172012	6.74801486896319	3.04594338738791e-05	0.000139780143295648
TVAGG3_0516560	6.98155127824824	144269488.155681	3.12650158401009	3.04830730094822e-05	0.000139780143295648
TVAGG3_0974390	3.92828176870702	3.95872250694424	5.49146851088724	3.10543806524174e-05	0.000142287748831824
TVAGG3_0916830	3.41184037968437	3.42560230800759	6.05509322831549	3.1192238797032e-05	0.000142529971917737
TVAGG3_0952750	6.98833510680075	144269488.162479	3.13702420344027	3.1205221554081e-05	0.000142529971917737
TVAGG3_0131100	6.98833510680075	144269488.162479	3.13702420344027	3.1205221554081e-05	0.000142529971917737
TVAGG3_0367060	6.98833510680075	144269488.162479	3.13702420344027	3.1205221554081e-05	0.000142529971917737
TVAGG3_0339520	3.22033487511252	3.23019680840175	6.38384867261728	3.15718072394298e-05	0.000144091252020582
TVAGG3_0291100	6.8772161839921	144269488.050594	3.02590622747826	3.25249283975685e-05	0.000148324888985463
TVAGG3_0617210	4.21607468895747	4.26061715145134	5.24630954246785	3.28572868858013e-05	0.000149723220351196
TVAGG3_1091120	5.93726020122931	6.37882390031563	3.88409560163153	3.29172556833793e-05	0.000149879116448814
TVAGG3_0736060	3.41421961121558	3.42813452988081	5.96229745903161	3.30217305737824e-05	0.000150237255831775
TVAGG3_0492850	3.6799154153911	3.70184248028927	5.71610084193439	3.30773915340085e-05	0.000150372922919059
TVAGG3_0188690	-2.58705479351444	-2.58834955681141	8.69925013107205	3.31142589330913e-05	0.000150423007596923
TVAGG3_0369230	2.95296523397474	2.95841464224129	7.00289133433235	3.31744561983651e-05	0.000150578908438601
TVAGG3_0661210	6.88406102419833	144269488.057452	3.03657431731599	3.3323814279277e-05	0.000151021242438561
TVAGG3_0318930	6.88406102419833	144269488.057452	3.03657431731599	3.3323814279277e-05	0.000151021242438561
TVAGG3_1002400	-3.91254535487595	-3.93281093098382	6.14253756797825	3.35699568299093e-05	0.000152018349255442
TVAGG3_0272260	6.89092259183383	144269488.064328	3.04725960747102	3.41334620475994e-05	0.000154329926693847
TVAGG3_0779400	6.89092259183383	144269488.064328	3.04725960747102	3.41334620475994e-05	0.000154329926693847
TVAGG3_0487770	4.53809711005898	4.60769914576052	5.13755568611026	3.42106507843223e-05	0.000154558833007742
TVAGG3_0598160	-6.10090322229423	-6.28257598618388	5.3124277712726	3.44465355442642e-05	0.0001555037938961
TVAGG3_0460790	4.29057466161227	4.33967230171475	5.15646628970781	3.4488230237033e-05	0.000155571326937438
TVAGG3_0677940	-2.46853281543426	-2.46931566731138	9.30095121178393	3.46846813004666e-05	0.00015633629782139
TVAGG3_1030240	6.89780085378527	144269488.071221	3.05796153387033	3.4971192058047e-05	0.000157505701691777
TVAGG3_1026830	3.55605049611615	3.57404264112672	5.77516223071856	3.50728934005659e-05	0.000157841582906337
TVAGG3_0521200	6.90469577501068	144269488.07813	3.06867952434644	3.5837690564862e-05	0.00016078606121583
TVAGG3_0302700	6.90469577501068	144269488.07813	3.06867952434644	3.5837690564862e-05	0.00016078606121583
TVAGG3_0416360	6.90469577501068	144269488.07813	3.06867952434644	3.5837690564862e-05	0.00016078606121583
TVAGG3_0806230	6.90469577501068	144269488.07813	3.06867952434644	3.5837690564862e-05	0.00016078606121583
TVAGG3_0935130	5.8989909114614	6.34036840360671	3.85212424742606	3.59522185323482e-05	0.000161175623759425
TVAGG3_0879380	5.59235293777038	5.82898424983979	4.32464856117615	3.62927152412118e-05	0.000162576836018946
TVAGG3_0767420	6.00897607993218	6.4506576535134	3.98884155408506	3.63211319840764e-05	0.000162578974627185
TVAGG3_0341650	5.61938233056235	5.85599497419197	4.37713368658156	3.76306585621105e-05	0.00016831114694306
TVAGG3_0928890	3.79561273581598	3.82346723663853	5.68853614921665	3.79761112574944e-05	0.000169725799852043
TVAGG3_0774730	2.77076936833859	2.77408150713015	7.46814944215648	3.83591553101083e-05	0.000171306158671926
TVAGG3_1054810	6.79462834469326	144269487.967214	2.96438729092433	3.85590949103987e-05	0.000171803501748553
TVAGG3_0203610	6.79462834469326	144269487.967214	2.96438729092433	3.85590949103987e-05	0.000171803501748553
TVAGG3_0290900	6.79462834469326	144269487.967214	2.96438729092433	3.85590949103987e-05	0.000171803501748553
TVAGG3_0162170	3.4397443751146	3.45517287492337	5.95923860499821	3.88491146559264e-05	0.000172963273284496
TVAGG3_0588320	3.97773246809678	4.01235664223963	5.43195054177074	3.95551894995552e-05	0.000175438276900053
TVAGG3_0477360	6.80160279165572	144269487.974204	2.97526574723054	3.95557689109588e-05	0.000175438276900053
TVAGG3_0504700	6.80160279165572	144269487.974204	2.97526574723054	3.95557689109588e-05	0.000175438276900053
TVAGG3_0529780	6.80160279165572	144269487.974204	2.97526574723054	3.95557689109588e-05	0.000175438276900053
TVAGG3_0429880	6.80160279165572	144269487.974204	2.97526574723054	3.95557689109588e-05	0.000175438276900053
TVAGG3_0811620	5.99740601016961	6.4390643801602	4.01633933473588	3.98213877642831e-05	0.000176481839604237
TVAGG3_0954380	4.34405058074461	4.39861089362283	5.05432563871455	3.99081992253836e-05	0.000176731972064313
TVAGG3_0764700	2.5842412676472	2.58589904976748	8.33974272935015	3.99750899212755e-05	0.000176893572815135
TVAGG3_0231760	-2.89024958411429	-2.89386940094657	7.554143331141	4.01481407402733e-05	0.000177524339641071
TVAGG3_0079330	5.01583834215074	5.13780404433433	4.63421625430685	4.02223050373841e-05	0.000177717230837159
TVAGG3_0990020	6.80859522586337	144269487.981211	2.98616390231049	4.05791543029532e-05	0.00017915788990052
TVAGG3_0720480	5.2627769120435	5.42389754634399	4.51842199340833	4.08287893283756e-05	0.000180123370054449
TVAGG3_0048380	-4.09104829698143	-4.117318193111	5.92965528595836	4.09964692165864e-05	0.000180726101796452
TVAGG3_0727420	5.89331726503295	6.33455293987298	3.86921812567051	4.1341670045865e-05	0.000182109900073345
TVAGG3_0545790	2.60519000608426	2.60703144094689	8.18372508511768	4.1739135845947e-05	0.000183721657706177
TVAGG3_0552900	-2.83449174575653	-2.83765555108143	7.66410538266087	4.18035494959198e-05	0.000183755397989429
TVAGG3_0423630	5.24010148921624	5.40123570134386	4.47489731536073	4.18395803463317e-05	0.000183755397989429
TVAGG3_0830580	3.51182583699206	3.52955141276509	5.84966674259919	4.18415367478936e-05	0.000183755397989429
TVAGG3_0866600	5.80135341178743	6.24229135405365	3.76007009364781	4.24379138745615e-05	0.000186233952365063
TVAGG3_0194740	-3.00640210464113	-3.01130089799204	7.25577278827449	4.29604589141833e-05	0.000188385011621426
TVAGG3_0279150	-3.05066795407734	-3.05607377757952	7.14382179402858	4.31677461603789e-05	0.000189151441948227
TVAGG3_0811650	3.87978766966389	3.91167339034696	5.54432681114849	4.32987554101077e-05	0.000189582737194445
TVAGG3_0672910	-2.82506622841193	-2.82818762576427	7.70219370405159	4.35721565240338e-05	0.000190636375047633
TVAGG3_0819120	4.80286202908513	4.90082621068314	4.70642380949994	4.3745112498026e-05	0.000191249293483106
TVAGG3_0615430	-3.11095277116598	-3.11715159436087	7.01849826940061	4.38281669117902e-05	0.000191468545990771
TVAGG3_1017480	-2.88086099442225	-2.88450863151094	7.50959656920907	4.4296145652056e-05	0.000193367795610888
TVAGG3_0379580	2.54320902104608	2.54466745628225	8.45396710185144	4.48502341532791e-05	0.0001956398144962
TVAGG3_0144530	4.31328227269552	4.36773763077536	5.0542587835987	4.53899789825627e-05	0.000197845908389163
TVAGG3_0043620	4.1469904014639	4.19128804762263	5.24204665264699	4.55698989732873e-05	0.000198481468656855
TVAGG3_0365020	-4.21010602872163	-4.2408048500966	5.85401832724233	4.57749790290783e-05	0.000199225581877492
TVAGG3_0191630	5.85857677510097	6.29961209835865	3.84464154121851	4.59813049185139e-05	0.000199974000987169
TVAGG3_0169670	5.54925738081834	5.78565181901639	4.33994667159511	4.60546521999408e-05	0.000200143406386449
TVAGG3_0520620	3.75552899699243	3.78321842041863	5.68422589383889	4.7427635949567e-05	0.000205956278798903
TVAGG3_0689330	5.88163220951832	6.32270845796737	3.87831456906041	4.75154764172585e-05	0.000206183860754681
TVAGG3_0214450	4.00889328177773	4.04630020917672	5.31631416671749	4.75519523230879e-05	0.000206188383433717
TVAGG3_0228630	5.21395492282777	5.37489716066106	4.50877644036888	4.93459194335831e-05	0.00021380782217723
TVAGG3_0894120	-5.28469483092756	-5.37738019007286	5.4201932679586	4.97273860549085e-05	0.000215300341855292
TVAGG3_0859600	5.20279269370819	5.36368599026007	4.52606965037048	4.98022071263682e-05	0.000215463972690213
TVAGG3_0061210	-3.0127303151439	-3.01792709997561	7.17997535197238	5.00087162385372e-05	0.000216196671465117
TVAGG3_0988610	-8.81128834589093	-144269489.993814	4.98061417063925	5.01463479849827e-05	0.000216630734168236
TVAGG3_0916690	5.23455753681576	5.39536457762763	4.60516291561031	5.03246464399427e-05	0.000217239701508922
TVAGG3_0809890	4.62879977747623	4.7104983008502	4.79235824683545	5.03928746220432e-05	0.000217372970663951
TVAGG3_0991540	-2.89674005744768	-2.9006723401031	7.39403529961238	5.04519240922623e-05	0.000217399420358784
TVAGG3_0659650	-2.83589598465803	-2.83926800515928	7.60592977527391	5.04737269126512e-05	0.000217399420358784
TVAGG3_0277840	4.61655594839144	4.69829479221094	4.75811859110813	5.11350572401912e-05	0.00022008498378748
TVAGG3_0585740	-4.85602217134517	-4.91787062640983	5.56898799839332	5.19015964813364e-05	0.00022321906128965
TVAGG3_0162080	4.94932443874992	5.07116514600118	4.55522207418186	5.21746385594163e-05	0.000224150352443637
TVAGG3_0232180	3.48719137010854	3.50493166854589	5.80588765587437	5.21951757279822e-05	0.000224150352443637
TVAGG3_0965820	5.83423106948458	6.27507298321111	3.83647969406546	5.22961140564101e-05	0.000224418206264197
TVAGG3_0257140	4.27681906715213	4.33105214828438	5.09360413791417	5.23797564855016e-05	0.000224611498149693
TVAGG3_0019890	4.49027730011864	4.56035366699782	4.8510955501038	5.24514705668058e-05	0.000224753392657027
TVAGG3_0770950	5.73192914546338	6.17242328352681	3.71489795309225	5.35487180739853e-05	0.000229286232871612
TVAGG3_0302580	-4.34701884132068	-4.38391216675492	5.76524251764968	5.40776395627669e-05	0.000231380723982162
TVAGG3_0001830	-3.68151950602723	-3.69794734731455	6.19116824515246	5.44155224675473e-05	0.000232655345509668
TVAGG3_0521140	4.75895315291762	4.85676413313816	4.67785040043594	5.60250933882056e-05	0.000239361247008787
TVAGG3_0172950	5.76730724169585	6.20786465875552	3.76725429718896	5.63681178374034e-05	0.000240650093687345
TVAGG3_0560630	-4.84102885209005	-4.90284887823119	5.55779055476828	5.6535008880968e-05	0.000241052271538931
TVAGG3_0568490	2.26828475519052	2.26859114724161	10.4211505601549	5.65451711033925e-05	0.000241052271538931
TVAGG3_0335530	4.75455281726753	4.85235799125654	4.6719947306435	5.70172456707286e-05	0.000242886788109787
TVAGG3_1010440	2.83802996704886	2.84275048618253	7.13762575031916	5.7251269847943e-05	0.00024370529571703
TVAGG3_0073990	4.19203371305715	4.24100172505706	5.03946655902023	5.82772939807901e-05	0.000247891501223843
TVAGG3_0820790	5.6682752379981	6.10847412653603	3.65130947786695	5.83649884532797e-05	0.000247902093291704
TVAGG3_0833730	5.6682752379981	6.10847412653603	3.65130947786695	5.83649884532797e-05	0.000247902093291704
TVAGG3_0862460	5.39782238081513	5.63374588711839	4.14977530386393	5.84768985884723e-05	0.000248196260310956
TVAGG3_0838390	-2.54904795583519	-2.55044646121564	8.54699643447115	5.85991191091828e-05	0.000248533727475463
TVAGG3_0931340	5.68016972834502	6.12038966561993	3.66908124423876	5.9398249676707e-05	0.00025173955926348
TVAGG3_0289380	5.16484754047625	5.32568034635763	4.42416557128597	5.94614306694615e-05	0.000251823919261715
TVAGG3_0535070	4.58479000692332	4.66646227328868	4.7249523047089	5.96791003131005e-05	0.000252561952525041
TVAGG3_0174120	5.44476969562892	5.68076772437034	4.21604320840047	6.0206853700765e-05	0.000254610233782523
TVAGG3_0699500	5.69209529422449	6.13233662339962	3.6868434797235	6.04440831426378e-05	0.000255427828472774
TVAGG3_0554330	-4.02964445496378	-4.05579004411152	5.90563223725962	6.08638648193222e-05	0.000257015115663016
TVAGG3_0561390	-4.82673897332247	-4.88854157645504	5.54297819439521	6.11948644471194e-05	0.000258194246923371
TVAGG3_0876190	-2.61405044484741	-2.6158702488141	8.25350967773378	6.12318372150287e-05	0.000258194246923371
TVAGG3_0175390	3.61881580124572	3.64158247650031	5.64616206856911	6.13108282107207e-05	0.000258340122634456
TVAGG3_0923390	5.16842467593238	5.32913477054854	4.51727540221652	6.1474736848229e-05	0.000258843338436935
TVAGG3_0814810	2.80534312927209	2.80972825414116	7.14600326409935	6.16821743520006e-05	0.000259528975093486
TVAGG3_0172100	5.59628101201314	6.03615127477658	3.57659668418344	6.33295883552391e-05	0.000266267973005156
TVAGG3_0830010	5.7970926841405	6.23775678301035	3.85209598991309	6.35141114444468e-05	0.000266850985195116
TVAGG3_0319350	5.7280526023535	6.16836017045666	3.74004496109327	6.37477017436127e-05	0.000267639160495009
TVAGG3_0074980	4.34712395807037	4.40826009469443	4.94239309074669	6.38071884851397e-05	0.000267695767696487
TVAGG3_0874660	-8.75790455719208	-144269489.940222	4.9606693282685	6.40455823764478e-05	0.000268502337066679
TVAGG3_0595260	3.89736875763952	3.93190046614148	5.3407694058187	6.48850014972794e-05	0.00027182564702136
TVAGG3_0899820	-8.75162349963583	-144269489.933969	4.94213620374516	6.49823357170115e-05	0.000272037562257043
TVAGG3_0880340	5.40279062915461	5.63863826067081	4.17559762481602	6.50413226100449e-05	0.00027208875360737
TVAGG3_0957930	5.10704424512368	5.26779440347223	4.34406374217475	6.52503954620444e-05	0.000272767278156348
TVAGG3_0223190	5.10223574423045	5.26297920275937	4.33732900667289	6.56219444738653e-05	0.000274123542637058
TVAGG3_0221220	-3.23007215561402	-3.23876851965723	6.7102330836794	6.62745052580495e-05	0.000276650893899993
TVAGG3_0997250	-2.95653353157829	-2.9614586506833	7.15974287514437	6.68299806946409e-05	0.000278576416011348
TVAGG3_0175890	5.63240363840455	6.07233838594969	3.63081030432266	6.68315306327277e-05	0.000278576416011348
TVAGG3_0762580	3.84189340935804	3.8740729253379	5.37832092708019	6.7218419438555e-05	0.000279988534511776
TVAGG3_1047280	3.54134572284545	3.56211915695289	5.66683552630513	6.76571456092835e-05	0.000281614399356524
TVAGG3_0947640	2.69378937428323	2.69697876266729	7.52781236981474	6.95787529962597e-05	0.000289405835371862
TVAGG3_0975060	4.15699829576361	4.20590837337547	5.00167369703502	7.00884020933831e-05	0.000291172675138334
TVAGG3_0561850	4.88502369903292	5.00665358294341	4.50314769141181	7.01036119382722e-05	0.000291172675138334
TVAGG3_1041550	-2.13881460324426	-2.13892229617153	11.8007764882045	7.08728934545026e-05	0.000294157893731634
TVAGG3_0553510	5.54592025223057	5.98547885522532	3.53613475152151	7.1550653721592e-05	0.000296759268714144
TVAGG3_1036720	-3.88594031373959	-3.90867015712972	5.97729381719953	7.2019533175554e-05	0.000298491213353667
TVAGG3_0803410	-2.4512911549987	-2.45230694821462	8.91401401407293	7.22010935353201e-05	0.000299030721197173
TVAGG3_0394650	-3.5577799424364	-3.57265101289548	6.28069294957991	7.27356698932973e-05	0.000300956866538237
TVAGG3_0221760	-2.58850146455382	-2.59026543936057	8.2401039633602	7.2769601515604e-05	0.000300956866538237
TVAGG3_0324970	4.87683203612514	4.99822491936842	4.623819908368	7.30815649833044e-05	0.000302032405282563
TVAGG3_0213170	2.84499366701389	2.85027791017912	7.0428372963838	7.33072633229523e-05	0.000302750152786557
TVAGG3_0478530	5.56421922816326	6.00381089929807	3.56369979860736	7.3588226279067e-05	0.000303571809869182
TVAGG3_0905620	-2.89588589548433	-2.90031511037391	7.30753942837738	7.3610555718408e-05	0.000303571809869182
TVAGG3_0383380	-3.87867177375211	-3.90140262558905	5.97011117577508	7.3955903951855e-05	0.000304780031937567
TVAGG3_0170900	5.28283682991624	5.51830392012541	4.04527354067032	7.40323274797956e-05	0.000304879061291529
TVAGG3_0120730	-5.2080079075277	-5.30049232643821	5.37954929911481	7.55037752068798e-05	0.000310718859921381
TVAGG3_0762220	-3.56199010239069	-3.57689336435155	6.25287807279964	7.55622786982855e-05	0.00031073985847726
TVAGG3_0695010	-2.70746215047443	-2.71014033366	7.76874156757515	7.63396335523137e-05	0.000313714920650362
TVAGG3_0858770	5.5948989932592	6.03454773838837	3.60963710552794	7.71437192810777e-05	0.000316795555749182
TVAGG3_0228020	3.67902399954481	3.70553720883539	5.53189125259208	7.76355291093273e-05	0.000318300282349216
TVAGG3_0694990	4.07532749912976	4.11967846409488	5.07233811559905	7.76491199422282e-05	0.000318300282349216
TVAGG3_0018760	5.05805347178523	5.21861611098114	4.30549571736087	7.76742397208948e-05	0.000318300282349216
TVAGG3_0849350	-4.11427381064321	-4.14479324998171	5.81596047286273	7.86373541060075e-05	0.000322020241761335
TVAGG3_0941630	5.22586646498938	5.46113629671287	3.98506923308142	7.94322142325288e-05	0.000325046451912155
TVAGG3_0792720	2.61812217125679	2.62067813191348	7.76018054996432	7.96561144928284e-05	0.000325733612251419
TVAGG3_0379670	5.23676982109285	5.47205737154082	4.00081075426894	8.01601433280082e-05	0.000327564518276461
TVAGG3_0588380	-8.70105799133733	-144269489.883259	4.90491374063559	8.02324585962873e-05	0.000327629948471436
TVAGG3_0812300	5.49331800971709	5.93253767722443	3.49427175631288	8.13740001412351e-05	0.000332058419931169
TVAGG3_0180980	-3.12932575579003	-3.13682782440173	6.80922090973597	8.14506954414053e-05	0.000332090562357496
TVAGG3_0383220	-8.70301006469916	-144269489.885129	4.93175838248615	8.14960170212243e-05	0.000332090562357496
TVAGG3_0221180	3.64884078239325	3.67406442799388	5.51651370382107	8.1829521663168e-05	0.000333216225722865
TVAGG3_1034010	-2.57089002126641	-2.57265408529182	8.23066228393666	8.4371717258789e-05	0.000343327987922303
TVAGG3_0925310	3.61860538404908	3.64267953202231	5.48706327152103	8.57434327866541e-05	0.000348665992582488
TVAGG3_0983900	2.85363292987761	2.85931450053583	6.80510803936895	8.6847275637948e-05	0.000352908028587444
TVAGG3_0677960	-3.5953215451271	-3.61157522055809	6.1969007784053	8.72110135718616e-05	0.000354138791329144
TVAGG3_0833850	-2.43340160166777	-2.43443243469898	8.87404505486099	8.797811505443e-05	0.000357004638425194
TVAGG3_0130300	3.64522020234413	3.67151800220156	5.56414873538951	8.83572182632972e-05	0.00035829313803075
TVAGG3_0877190	5.54934081566602	5.98866651029284	3.57839991406474	8.88913081280992e-05	0.00036020788439931
TVAGG3_0668730	5.25214244623957	5.48745025935181	4.06615111871833	8.89668599538876e-05	0.000360263158017865
TVAGG3_0565440	4.15983860645004	4.21340288861556	5.14834797757806	8.92711111054905e-05	0.000361243807734944
TVAGG3_0993040	5.22251124377978	5.45766377849071	4.00295670421937	8.95596014923038e-05	0.000362159361420233
TVAGG3_0401040	-3.66614325162416	-3.68414764508033	6.08891250393793	8.96635177464136e-05	0.000362327784559987
TVAGG3_1029590	2.83283379970735	2.83818947671157	6.81576493353699	9.01597536342925e-05	0.000364080226507945
TVAGG3_0768810	2.95796527125562	2.96550111905555	6.57156069240362	9.0245262051926e-05	0.000364172801581246
TVAGG3_0967820	5.04187957264351	5.2022899535296	4.31450349981357	9.04774647267803e-05	0.000364856803357681
TVAGG3_1001890	3.0452475392837	3.05408634132237	6.26932073731561	9.08897506562599e-05	0.000366265553371729
TVAGG3_0687130	-2.92180117384849	-2.92682208571953	7.11970366818191	9.09634046105554e-05	0.000366308686109911
TVAGG3_0504900	2.95318099241254	2.96063377553431	6.56746148198572	9.10346940624632e-05	0.00036634224394846
TVAGG3_0720870	-3.43221076240674	-3.44489471942089	6.32998583098617	9.12260425458743e-05	0.000366858563631266
TVAGG3_1029100	4.28863248695038	4.34966048594164	4.86126425115222	9.130394533825e-05	0.000366918272046462
TVAGG3_0960650	3.92051024326913	3.95793325787179	5.13734899674799	9.18778245521803e-05	0.000368969676376216
TVAGG3_0863360	-8.67385662046887	-144269489.855864	4.91684374537756	9.25218157557106e-05	0.000371299617849986
TVAGG3_0529590	2.68981086918356	2.69338879123866	7.41837909701255	9.35336544943288e-05	0.000375040722501786
TVAGG3_0047710	3.10419067829181	3.11468687116117	6.30892313764838	9.3586612091845e-05	0.000375040722501786
TVAGG3_0428640	5.1236516382049	5.35851816005622	3.88380347683562	9.36473912691349e-05	0.000375040722501786
TVAGG3_0515970	5.45084966196883	5.88972313564406	3.46992631781679	9.51266389890756e-05	0.000380702828251328
TVAGG3_0999020	3.0821679212552	3.09226065825466	6.31129724541698	9.56290747924167e-05	0.000382450574719638
TVAGG3_0501010	2.58579117175007	2.5882404321862	7.77543019907296	9.57799158709461e-05	0.000382790748937524
TVAGG3_0371130	-2.94003569554289	-2.94528039288659	7.0245855424589	9.63047874636948e-05	0.000384624267845738
TVAGG3_0060770	4.49737875772587	4.57874802238353	4.66828681688028	9.67158230061752e-05	0.000386000942436854
TVAGG3_0007780	-2.89994204627461	-2.90479499721905	7.15611979582274	9.69798747097223e-05	0.000386789507152758
TVAGG3_0358780	5.46347324536635	5.90237093729619	3.48895439869487	9.70895074177433e-05	0.00038696153675606
TVAGG3_0957990	5.16836329447154	5.40330458310523	3.94872326255223	9.72299313031305e-05	0.000387255968687828
TVAGG3_0031730	-2.76149664260509	-2.76490955571779	7.51314391594193	9.91163095270673e-05	0.000394499182720933
TVAGG3_1028310	2.75772965401486	2.76224442997575	7.06120192079967	9.96029385009153e-05	0.000396165071180332
TVAGG3_0078960	2.92167340925534	2.92864864532692	6.54902731547861	0.000100530921655524	0.000399582946115774
TVAGG3_0565460	-2.52271428175727	-2.52430320081264	8.32737776633497	0.000101256353839834	0.000402191619791122
TVAGG3_0394800	-3.08305752894192	-3.09030176533013	6.74463319544965	0.000101826529161168	0.00040418047284368
TVAGG3_0394740	2.85931441321969	2.86548995633338	6.81574756327332	0.000102520755688911	0.000406658675769442
TVAGG3_0701210	-3.44260311627749	-3.45624389349946	6.28114917932195	0.000102976305447123	0.000408031411493382
TVAGG3_0678370	5.078590261558	5.3132493618411	3.84339827941308	0.000103007944442377	0.000408031411493382
TVAGG3_0960730	5.35509170482867	5.79348783111793	3.3672592120335	0.000103147311618279	0.000408031411493382
TVAGG3_0653980	5.35509170482867	5.79348783111793	3.3672592120335	0.000103147311618279	0.000408031411493382
TVAGG3_0104620	-2.65723377325321	-2.65979120747239	7.80000696749223	0.00010338403426256	0.000408690010444181
TVAGG3_0367460	-2.14726388727833	-2.14742277658807	11.2518790043016	0.000103603381806863	0.00040927907585481
TVAGG3_0162140	4.35353592702342	4.42330680720287	4.7160974758344	0.000103708182225068	0.000409415137291498
TVAGG3_0668810	-2.69828404254466	-2.70119345523276	7.63639529915337	0.000104871183772469	0.000413725707370844
TVAGG3_0173190	-2.93039414795666	-2.93573528214896	7.03950484750909	0.000105979492484803	0.000417814814884191
TVAGG3_0863020	-4.7241684746216	-4.78581739403521	5.44651908355776	0.000106430099797573	0.000419307211050832
TVAGG3_0275970	5.50553740745968	5.94467164033117	3.58778803249583	0.000107484357629901	0.000423174206392691
TVAGG3_0452860	-3.55720356420149	-3.57341207554557	6.17329112729465	0.000107904577213954	0.000424541402845166
TVAGG3_1018030	-2.63173275880554	-2.63411901246102	7.83229734908505	0.000109022157024404	0.000428648602516895
TVAGG3_0501030	4.31350996749889	4.38253476096802	4.96589287124706	0.000109287479084544	0.000429401648070872
TVAGG3_1013210	-2.62218083272352	-2.62452382240553	7.92607677058976	0.00011024600059047	0.000432875490847468
TVAGG3_0240580	3.3367649944193	3.35388940929148	5.85658112682298	0.00011229018955358	0.000440604594074364
TVAGG3_0812440	5.02058283156217	5.25500115504098	3.7850493981563	0.000112761968957334	0.000442157612778117
TVAGG3_0962480	-3.02489629296605	-3.03153036219992	6.82645283185446	0.000113170301926374	0.00044345992384483
TVAGG3_0442370	5.41259660051651	5.85110371860198	3.45435523525962	0.000113553685230349	0.000444662782204172
TVAGG3_0300230	4.7650295099178	4.88623910799866	4.40593899063284	0.000115902990386931	0.000453414069735934
TVAGG3_0984120	3.58780657129492	3.61287279309333	5.49082937690404	0.000115944343661638	0.000453414069735934
TVAGG3_1015900	-3.43596383636257	-3.44955359034729	6.29455099940007	0.000116907982054687	0.000456589554119927
TVAGG3_0441590	-4.21422935214181	-4.25096616525093	5.62839973302609	0.000116913290193967	0.000456589554119927
TVAGG3_0276180	3.07711407947205	3.087369832238	6.13175451309613	0.000117824382863155	0.000459839090463247
TVAGG3_0941720	-2.44332879780756	-2.44456648269412	8.61080243117083	0.000117949431060956	0.000460018592053422
TVAGG3_0265960	4.92166105460401	5.08166317835532	4.19862451832885	0.000118471492773645	0.000461595586617634
TVAGG3_0970140	5.28754015082063	5.72547565231059	3.31001902113585	0.000118512425916265	0.000461595586617634
TVAGG3_0498370	4.9321017759861	5.09212058700805	4.21322182875319	0.000118791189320281	0.000462371859969709
TVAGG3_0601260	-3.5534810774491	-3.56974034763011	6.11356333999259	0.000119718163331857	0.000465668444136413
TVAGG3_0515120	2.32528985094392	2.32609226298367	9.08382463099601	0.000121472669424378	0.000472177330247466
TVAGG3_1090290	5.11251682093478	5.34709545890874	3.91882609058024	0.000121922906641866	0.000473611077269039
TVAGG3_0987300	-8.6038389789453	-144269489.785642	4.86131144258468	0.000122105077176393	0.000473792721826265
TVAGG3_0654340	-2.40066323255583	-2.40169854034686	8.84525057811256	0.000122132511211445	0.000473792721826265
TVAGG3_1039890	-3.61294651470412	-3.63081792515168	6.09777122219273	0.000122475141927242	0.000474805363673963
TVAGG3_0880410	-5.83865913609943	-6.01977140485763	5.10039440255296	0.000122776656251817	0.000475657365332439
TVAGG3_0565320	-3.03748467752807	-3.04457587011714	6.82153015010027	0.00012365917662503	0.000478757650552927
TVAGG3_0811210	-2.2314819538714	-2.23186087332859	10.0884860045163	0.000124145575281061	0.000480321211808838
TVAGG3_0852680	4.97796262997441	5.21215261625398	3.75055002636305	0.0001257512205823	0.000486210201042129
TVAGG3_1034750	3.32806050489005	3.34448932757212	5.71018754074918	0.000126584661588584	0.000489107666523222
TVAGG3_0505800	-2.50784112860482	-2.50948534688544	8.2794750022598	0.000127653904184258	0.000492911790609287
TVAGG3_0540270	4.70174764403948	4.82286585569324	4.3184843697628	0.000127805003040399	0.000493167979238781
TVAGG3_0283080	5.32380499564295	5.7620339610392	3.39766469523545	0.000128385303025235	0.000494931560856922
TVAGG3_0736360	3.95647566064062	4.00036586378568	5.08884609711864	0.000128432145883133	0.000494931560856922
TVAGG3_0232310	4.31084344420651	4.38040434265054	4.73023026733253	0.000128886570756354	0.000496354040523642
TVAGG3_0030690	4.69203517329843	4.8131397856381	4.30489618033937	0.000128999860996531	0.000496461766626198
TVAGG3_0073790	5.01274861075427	5.24699868737377	3.80166332689342	0.000129469791345977	0.000497940988659774
TVAGG3_0440750	-3.1801286985668	-3.18933486762903	6.50863796262193	0.000129980647994229	0.000499453854325302
TVAGG3_0564620	4.56047358727069	4.65777711407692	4.47964295995085	0.000130098055222226	0.000499453854325302
TVAGG3_0953370	5.01856922322554	5.252829578398	3.81016671718607	0.000130120646701694	0.000499453854325302
TVAGG3_0002920	-3.0176364738421	-3.02451232933558	6.78454225985066	0.000130711294314577	0.000501390258151959
TVAGG3_0185920	2.67128237391245	2.67511102868301	7.27347581021701	0.000130833628307827	0.00050151198490476
TVAGG3_0341700	5.3365037820009	5.77475657030263	3.41687591819299	0.00013091539870602	0.00050151198490476
TVAGG3_0741580	3.10316621256541	3.1143314169689	6.06805039211018	0.000131576005756392	0.000503711037826607
TVAGG3_0986180	4.40473249437924	4.485381700803	4.82138918210792	0.000131901735013273	0.000504626032900877
TVAGG3_1036710	-8.57232955102632	-144269489.754111	4.817332160468	0.000135110155083322	0.000516561098836958
TVAGG3_0400810	3.81567035883693	3.85248284040233	5.24634533771395	0.000135560921991512	0.000517944192428503
TVAGG3_0961320	3.22506158536968	3.23973777725314	5.99185891155077	0.000135715057485201	0.000518192860568495
TVAGG3_1054660	3.83885811172647	3.87601962393347	5.12738503393765	0.000136062883474061	0.000519180274711843
TVAGG3_0520740	-5.81106522576636	-5.99217216047366	5.05850702119936	0.000136438692372424	0.000520273100206511
TVAGG3_0788780	3.37490654656426	3.39319412161584	5.63588047651991	0.00013653566093269	0.000520301906330926
TVAGG3_0879210	4.9280696600828	5.08801904781154	4.32176629133079	0.000137069983724064	0.000521996227284247
TVAGG3_0620560	5.21649509275658	5.65392150631491	3.25052476787185	0.000137276577254095	0.000522441074585727
TVAGG3_0539540	5.36845169810064	5.80676614325913	3.46496335741288	0.000137612833790848	0.00052337848354833
TVAGG3_0189550	2.70561444998061	2.70990326838967	7.01123622972987	0.000137714539784135	0.000523423192033886
TVAGG3_0714680	4.68419519449814	4.80522757396101	4.30931143471533	0.000138256030886624	0.000525138279196649
TVAGG3_0496090	5.22302870843953	5.66046775115706	3.26051929746003	0.000138840916830616	0.000527015848034804
TVAGG3_0846110	4.93372837163164	5.16767302074459	3.71502813270192	0.00014098546834161	0.00053480732743144
TVAGG3_0311940	4.93959270924977	5.17354754324862	3.72369015378885	0.000141669570991073	0.000537052269444335
TVAGG3_0542330	-2.63441883735133	-2.63710539660133	7.69526510397779	0.000141913969782874	0.00053762850922301
TVAGG3_0683450	-2.97512186116728	-2.98149245472874	6.82189039550197	0.00014254855152123	0.000539534318500359
TVAGG3_0948220	4.73456490506488	4.85551616901192	4.47857745281512	0.00014260247153352	0.000539534318500359
TVAGG3_0145410	4.7060470742488	4.82704953070435	4.35498562997891	0.000143063065112965	0.000540925260488851
TVAGG3_0389430	4.0200643253578	4.06858265990571	4.92552335532586	0.000145053173391117	0.000548093776599293
TVAGG3_1005180	5.24929690350496	5.68678783946424	3.300584708943	0.000145488016823707	0.000549023845588295
TVAGG3_0221290	5.24929690350496	5.68678783946424	3.300584708943	0.000145488016823707	0.000549023845588295
TVAGG3_0260890	3.03869543306017	3.04898347942819	6.15445820815371	0.000148531312500898	0.000560144982140456
TVAGG3_0292940	-2.92302871844239	-2.92887512750519	6.93603798193686	0.000149121019255785	0.000562004670368789
TVAGG3_0320740	2.96403563671517	2.97289816366242	6.35350640181382	0.00014963141475951	0.000563563237854749
TVAGG3_0725430	5.00456377061144	5.23863594155371	3.81870671220084	0.000149850315539587	0.0005640226300937
TVAGG3_1002430	-8.52618488863398	-144269489.708062	4.71747125734306	0.000150738863360052	0.000567000288230216
TVAGG3_0270990	4.01915668797766	4.06770615896201	4.89448568804001	0.000151203265124937	0.000568379715608534
TVAGG3_0668740	4.24867830267141	4.31770480263383	4.85837582591314	0.000152143140035379	0.000571543532515086
TVAGG3_0878360	3.9282120039284	3.97211390055634	5.02929448420535	0.000153753486555485	0.000576936129439762
TVAGG3_0771370	3.33889691843663	3.356990522391	5.68056691022091	0.000153776926750485	0.000576936129439762
TVAGG3_0553410	-4.0020454505044	-4.03242141982958	5.69426836340539	0.000155080330695704	0.0005814513172154
TVAGG3_0234270	-3.11858042815483	-3.1272657277497	6.54458092243912	0.000156097925904919	0.000584889781610254
TVAGG3_0998180	4.38120750302213	4.46230447472093	4.54683547353224	0.00015710681226148	0.000588291210134848
TVAGG3_1037200	-3.75115524418491	-3.7737332293402	5.85888530112942	0.000157701474628764	0.000590138187051303
TVAGG3_0689170	2.85291588433166	2.85989043489677	6.61563057191216	0.000158343157887929	0.00059215863480068
TVAGG3_0712390	-4.155751599728	-4.19245274732549	5.55415349536321	0.000160070074739211	0.000598232347403641
TVAGG3_0976350	4.89966382634235	5.13336537776478	3.69601933206301	0.000160545591601555	0.000599239767498041
TVAGG3_0985530	4.89966382634235	5.13336537776478	3.69601933206301	0.000160545591601555	0.000599239767498041
TVAGG3_0939640	2.63300838691337	2.63667465824985	7.3081578406249	0.000161768733652197	0.000603418116103934
TVAGG3_0304440	4.62258427193495	4.74339521723839	4.25548395296052	0.000165044349450599	0.000615242196959022
TVAGG3_0967890	4.73455226414075	4.89387744983749	4.01459761286928	0.000165627931374127	0.00061702236406277
TVAGG3_0874670	-8.50457215994074	-144269489.68629	4.72594875349034	0.000167247283739289	0.000622656394164377
TVAGG3_0231400	3.15783225966851	3.17158508737515	5.99549293507538	0.000168363120946589	0.00062640984705128
TVAGG3_0442560	3.7582322348063	3.79265361863398	5.13184512049506	0.00016931348698706	0.000629543246503324
TVAGG3_0191900	3.55813806801732	3.5845525106683	5.38250869592321	0.000170464528521023	0.000633418321496702
TVAGG3_0516810	3.6093016170855	3.63870891266828	5.41244033094944	0.000170690040962787	0.000633851530544006
TVAGG3_1054740	3.11100668215729	3.12307832522504	5.93533269651212	0.000170915815189993	0.000634285158539903
TVAGG3_0401700	-8.5096059073874	-144269489.691125	4.78447164121515	0.000174187077165426	0.000646013130672796
TVAGG3_0315890	-2.22683168748433	-2.2273038576901	9.76408362723406	0.000175147459000871	0.000648627347502163
TVAGG3_0204900	3.91939416581851	3.96343328637602	4.9200560058814	0.000175197167455625	0.000648627347502163
TVAGG3_0261480	5.19828904154082	5.63557368945039	3.30280158810344	0.000175226360246331	0.000648627347502163
TVAGG3_0229290	-3.01743619504892	-3.0248957452395	6.68030152577421	0.000175385622318177	0.000648804155288921
TVAGG3_0961980	4.80981617586074	5.04315739975389	3.59591629391595	0.000175646495538937	0.00064935638979738
TVAGG3_0722730	4.60840421472559	4.72912293033773	4.25257182540787	0.00017873557071863	0.000660357006991562
TVAGG3_0609840	5.21142319409811	5.64873378790679	3.32272146240472	0.000179059456241401	0.000661133867936999
TVAGG3_0079320	-3.37033306614972	-3.38395279228061	6.16060784177587	0.00017949749038991	0.00066233094266258
TVAGG3_0114950	4.83989716339208	5.07329189584139	3.64065677673631	0.000180213382782874	0.000664551124469928
TVAGG3_0894850	4.34640277471911	4.42729497588719	4.59560804004976	0.000181011100345093	0.000667070039840467
TVAGG3_0963740	4.85198875768682	5.08540553440603	3.65854493182983	0.000182149576097566	0.00067084074893148
TVAGG3_1077380	4.66626793042419	4.78699890341094	4.41641368178141	0.000182345816433414	0.000671138713362451
TVAGG3_0602630	5.22461040101965	5.66194749715543	3.34266647201854	0.000183074541663639	0.000673170699345556
TVAGG3_0175910	4.85804695730654	5.09147489399918	3.66748583164442	0.000183129269129406	0.000673170699345556
TVAGG3_0452910	-3.19683438435155	-3.20713839836611	6.3580293120853	0.000183623514134032	0.000674561381784047
TVAGG3_0031840	-2.99263634415459	-2.99978047558919	6.70304657134973	0.000184586293981148	0.000677670438281576
TVAGG3_0365970	4.4892552235007	4.5859038645961	4.64864924938256	0.000185102449161352	0.000679136917824657
TVAGG3_0326130	-2.18725140895625	-2.18761563340324	10.1055521519785	0.000185408504641116	0.000679831183684092
TVAGG3_0593410	-4.12609123709485	-4.16268389019024	5.55628096265838	0.000188891998393491	0.000692167845498567
TVAGG3_0184780	-2.40312765345627	-2.40441774359814	8.53244657398729	0.00019009024175252	0.000696120274863382
TVAGG3_0352440	3.33313395629755	3.35250435333725	5.65598049842667	0.000191471553119092	0.000700737715471696
TVAGG3_0994560	2.54792522266922	2.55082313810229	7.46283201653797	0.000193237214604872	0.000706755092260058
TVAGG3_0385040	-4.60178047281616	-4.66336148693417	5.28215854576766	0.000193827069173924	0.000708467157991874
TVAGG3_0417160	-3.62877742951919	-3.64873123169061	5.88749448353313	0.000194810432409421	0.000711614504827632
TVAGG3_0394190	5.0826010307691	5.51887067377866	3.15513137008776	0.000196785525543381	0.000718055728566505
TVAGG3_0779180	-3.47588760012354	-3.49210446377378	6.00785674480734	0.000196820568321632	0.000718055728566505
TVAGG3_0213530	2.48852177015222	2.49083585489176	7.73658529353605	0.000196992779398222	0.00071823369882096
TVAGG3_0160100	-8.48533212585201	-144269489.66665	4.79387897179153	0.000197137858783866	0.000718312586263816
TVAGG3_0859970	-8.45122011773952	-144269489.632847	4.66421378276509	0.000198069158356318	0.00072125433821991
TVAGG3_0520630	4.34717273831838	4.42799724681584	4.59126685057736	0.000198341370828203	0.000721793894214707
TVAGG3_0923710	3.82319355535613	3.86335107914136	5.01070116609031	0.000198533401866991	0.000722041165915011
TVAGG3_0803500	5.08938485932161	5.52566847718412	3.16551501063811	0.000199313701490134	0.000723974050543752
TVAGG3_0876000	5.08938485932161	5.52566847718412	3.16551501063811	0.000199313701490134	0.000723974050543752
TVAGG3_0718270	4.91089338252443	5.14451263466038	3.78267709608086	0.000200298623853158	0.000727097749345929
TVAGG3_0764840	4.64934081302434	4.80829123364456	3.93912766134402	0.000200545831165202	0.000727541266552564
TVAGG3_0035300	4.76554584024767	4.99858632953569	3.56527658145095	0.000201328262009932	0.000729924708184295
TVAGG3_0361350	4.67175710142989	4.8307456498941	3.97124825715935	0.000202560156907254	0.00073393371920505
TVAGG3_0606290	-2.11935926175933	-2.1195778737501	10.7567671315705	0.000203106867494002	0.000735456665804354
TVAGG3_0464340	-3.82264172316353	-3.84847517348389	5.74493643869967	0.000203573388278382	0.000736687528850687
TVAGG3_0933940	-3.53182665485636	-3.54969204058511	5.96273168845253	0.000203847514312542	0.000737221060152069
TVAGG3_1022920	4.20857193282207	4.27794415407701	4.58660471285238	0.000204414295617697	0.000738811668446818
TVAGG3_0036560	-8.44539215495406	-144269489.626933	4.67721897331631	0.000206056986258236	0.000744286531990486
TVAGG3_0669520	3.40197566709127	3.42415264023596	5.56396683930787	0.000208027820856425	0.000750939137446364
TVAGG3_0742970	3.94030591674943	3.98870238320016	4.8317291511158	0.00020818778341159	0.000751050658197176
TVAGG3_0996870	2.48752883880716	2.48989250676064	7.63221944001838	0.000209255366894452	0.000754434312242141
TVAGG3_0604780	3.3176113552665	3.3374353188616	5.71741739210759	0.000213955340913861	0.000770901627726164
TVAGG3_0729970	3.34204726029673	3.36223561757443	5.62300433020307	0.000214232064692936	0.000771421029980319
TVAGG3_0947740	3.91205776003655	3.95999170942903	5.00062506449497	0.000216549112640975	0.000779212461573007
TVAGG3_0931420	4.2961235421517	4.37664985713569	4.66872723755741	0.000216663647160187	0.000779212461573007
TVAGG3_1090800	4.2960757211057	4.37685920845632	4.54026924216064	0.000218312247507905	0.000784656558522854
TVAGG3_0423330	4.45743453844183	4.55423273625377	4.46407241090755	0.00021945095641323	0.000788262416894189
TVAGG3_0982050	-4.09787715908373	-4.13437722495806	5.55151753227045	0.000220698269252284	0.000792253688327602
TVAGG3_0559320	3.56407231724123	3.5933997919484	5.37414378152397	0.000222717701099154	0.000799010050983957
TVAGG3_0317070	-8.42361354804767	-144269489.605058	4.6667435080919	0.000224042974182355	0.000803269295605129
TVAGG3_0974130	4.61170536174877	4.73215611733195	4.44465429835154	0.000224501918651927	0.000804419128470173
TVAGG3_0604760	-2.99358862965724	-3.00108510909721	6.59399696743972	0.000225219524970062	0.000806493794338949
TVAGG3_0543320	-2.75749357106183	-2.7620221027636	7.10010875542011	0.000225573940182394	0.00080726614878312
TVAGG3_0363340	-3.12056393354384	-3.13019578752986	6.41525437600533	0.000226174919933996	0.000808919397108741
TVAGG3_0191400	2.58882204536954	2.5924442972209	7.16999216590142	0.00022639401656975	0.000809205640306743
TVAGG3_0858720	4.9851107767192	5.42064236400022	3.06720075386226	0.000229436350993126	0.000819576504867404
TVAGG3_0353390	-4.29467762080146	-4.34041773419643	5.48301165960113	0.000230998756178235	0.000824644247088236
TVAGG3_0991550	4.71303897256469	4.94574096149985	3.5243483626734	0.000231138471730695	0.000824644247088236
TVAGG3_1003340	4.16315902342696	4.23207037584693	4.74467066331316	0.000233911822136554	0.000834027507973413
TVAGG3_0388890	-8.41472249508877	-144269489.596078	4.67440917979794	0.000234974739371429	0.000836898991237492
TVAGG3_0291420	4.69556470583615	4.85460947696949	4.08744277799257	0.000235004803519859	0.000836898991237492
TVAGG3_0304430	4.99885060630613	5.43441064498848	3.0882959556027	0.000235602202723455	0.000838513282965007
TVAGG3_0892940	-3.22331422666562	-3.2349085958437	6.30384765735255	0.000236217191611569	0.000840105782109257
TVAGG3_1090820	-5.67525648723604	-5.85606429422965	4.93825791304624	0.000236338402700267	0.000840105782109257
TVAGG3_0945670	-8.41019637104135	-144269489.591567	4.66334988542382	0.000236560926719064	0.000840383414272427
TVAGG3_0936160	4.4047561046745	4.50150823907615	4.35176887246832	0.000237136359842872	0.000841766368654487
TVAGG3_1069870	-8.4079512245552	-144269489.58933	4.65781746298237	0.000237239533355105	0.000841766368654487
TVAGG3_0742000	4.75035928049301	4.98313163538721	3.57985277039828	0.000239123554813004	0.000847469020954519
TVAGG3_0645190	4.43213053152589	4.52886228249736	4.40428505475529	0.00023913801897359	0.000847469020954519
TVAGG3_0993730	4.28447219040739	4.36508271686669	4.59144788770507	0.00024025781122614	0.0008509191743913
TVAGG3_1018510	4.17640045244438	4.24564551425494	4.56729652072297	0.000240604382501297	0.000851628285751246
TVAGG3_0203580	3.8507889768191	3.89453302839135	4.94099525355933	0.00024126915674566	0.000853462141703947
TVAGG3_0964520	-4.27888467332425	-4.32469286211092	5.43399247063281	0.000245212465023974	0.000866884164018533
TVAGG3_0606360	2.79224937629844	2.7989887353285	6.43213655307863	0.000245872235924015	0.000868154200687736
TVAGG3_0127190	4.54693154834415	4.70543566813426	3.84288533967398	0.000245876524701808	0.000868154200687736
TVAGG3_0712700	3.18750684089111	3.20403010969129	5.86848490555312	0.000246019294884701	0.000868154200687736
TVAGG3_0579650	-2.67282986482496	-2.67651304789217	7.30758337580316	0.000246490277756873	0.000869289046222572
TVAGG3_0429950	2.12845638236849	2.128765671555	10.2692779015146	0.00025095768136957	0.000884508024160827
TVAGG3_0965240	-2.32497662335766	-2.32602797213543	8.73747081427185	0.000252688571850565	0.000889548352817382
TVAGG3_0467550	-2.41989893525116	-2.42150270007139	8.23279732016614	0.00025269349152898	0.000889548352817382
TVAGG3_0479970	2.89827945825056	2.9069510286717	6.15865764911455	0.0002528704961603	0.000889633263093584
TVAGG3_0259030	-4.94713977574367	-5.03924553007972	5.10682323741892	0.000253435950383814	0.000890706972173422
TVAGG3_0289890	-8.38536292216436	-144269489.566699	4.63208213686086	0.000253481826073069	0.000890706972173422
TVAGG3_0120720	-4.54812936816515	-4.60945639975845	5.293885151101	0.000255132917688111	0.000895967681368206
TVAGG3_0254460	2.36638960551957	2.36791638525721	8.25738336086111	0.000255450518107898	0.00089654195709883
TVAGG3_0353580	3.95723209961175	4.01062427788634	4.87018651768246	0.000256213763822952	0.000898678656832886
TVAGG3_0522990	4.63729883342863	4.79613517678671	4.02826988982095	0.000256873356459728	0.000900449434481419
TVAGG3_0060390	3.87732304027031	3.92517070682092	4.97314653562635	0.000258405294038607	0.000905274175804125
TVAGG3_1060950	-5.65662870927361	-5.83730723860599	4.94735776579366	0.000259514619017934	0.000908613458523079
TVAGG3_0338850	-3.06840828786439	-3.07751882968923	6.41868482772298	0.00025993933178472	0.000909553200033246
TVAGG3_0402960	4.63301131352868	4.86529716752672	3.44438005873972	0.000261289316012553	0.000913727481897262
TVAGG3_0797780	-2.61483944575047	-2.61803614553646	7.42149225617782	0.000264050713584514	0.000922829490899873
TVAGG3_0430840	4.23709937261081	4.31780957177633	4.40262875154243	0.000264686198428116	0.00092449519126843
TVAGG3_0108840	3.96893724465646	4.02269520965588	4.6861744029556	0.000264955847624364	0.000924881870021701
TVAGG3_0421690	-2.48795572438997	-2.49005695218652	7.890200127882	0.000265376630907711	0.000925795332884873
TVAGG3_0220250	4.05276135890815	4.11303971998075	4.75427280341134	0.00026634264622478	0.000928608662901137
TVAGG3_0236880	4.50317941067546	4.62345132285084	4.24399037148783	0.000267051505969228	0.000930522582775412
TVAGG3_0100060	3.38344876825685	3.40588612445123	5.42184206916283	0.00026816357442827	0.000933803845745185
TVAGG3_0543350	-2.66704866308866	-2.67083266085353	7.24710521298021	0.00026831414849389	0.000933803845745185
TVAGG3_0830530	3.27739739372681	3.29563724952666	5.48692560475665	0.0002687504372326	0.000934763176483264
TVAGG3_0811760	4.26079675225741	4.34111696779448	4.66873132210873	0.000269719768653322	0.000937574273472929
TVAGG3_0544590	3.25267041441281	3.27117720709338	5.63048004396736	0.000270222083655678	0.000938587467174456
TVAGG3_0488430	3.13627000024634	3.15055087848313	5.6952000829098	0.000270381422534023	0.000938587467174456
TVAGG3_0916470	4.67069138577703	4.90304787321943	3.50080600006755	0.000270495133605699	0.000938587467174456
TVAGG3_0079290	3.81897258507507	3.86286518155775	4.79920866158006	0.000273618841978529	0.00094886057298752
TVAGG3_0604770	3.359332474724	3.38076088622257	5.44138019510718	0.000274514349513455	0.000951399046943891
TVAGG3_1016510	4.49890921235654	4.6571765929008	3.80109659588577	0.000274895567511717	0.00095215315913731
TVAGG3_0460650	3.63899604164171	3.6729935693236	5.13640001708158	0.000275153699276219	0.000952480295115002
TVAGG3_0806740	-3.00543519092021	-3.0136785986844	6.4562472175495	0.000277592839023058	0.000959869386181859
TVAGG3_0585060	4.52217864200838	4.68048698619117	3.83482131218164	0.000277618177856001	0.000959869386181859
TVAGG3_0481320	4.89567809721412	5.33040442965798	2.99692129784236	0.000278155956477842	0.000961157666712924
TVAGG3_0187550	-2.38412413423234	-2.38556887901802	8.32769884020527	0.000279127973752254	0.000963944023302295
TVAGG3_0450120	-5.63880694944996	-5.81936844536612	4.95260499754223	0.00028327512423608	0.000977194011139022
TVAGG3_0551640	-4.04969417320657	-4.08609597023576	5.51695871755941	0.000283300618111622	0.000977194011139022
TVAGG3_1049100	4.90964497838423	5.34440080551382	3.0183889185694	0.000285860898615572	0.000984857648930737
TVAGG3_0154560	4.90964497838423	5.34440080551382	3.0183889185694	0.000285860898615572	0.000984857648930737
TVAGG3_0528710	3.26944960637696	3.2887012203884	5.61327214603368	0.000286915788067347	0.000987907083292244
TVAGG3_1024700	3.425532205645	3.45107303807438	5.50876329834588	0.000287920259590443	0.000990779414876869
TVAGG3_0602650	-3.75484590398163	-3.78060721370792	5.67456885173032	0.000290568538564823	0.000999301611057153
TVAGG3_0595610	3.47068650162882	3.49699400113701	5.28059355613022	0.000295966147113908	0.00101726344362424
TVAGG3_0923380	-2.71726938697897	-2.72178301747681	7.05773212394417	0.000301370123033589	0.00103522594210889
TVAGG3_0819140	2.38887291050129	2.39074298189386	7.92029922243943	0.000301799639460259	0.0010356706754395
TVAGG3_0079960	-2.09934901860032	-2.09960960387227	10.4860374249514	0.000301855553453409	0.0010356706754395
TVAGG3_0472050	3.54929651487029	3.57902978703348	5.17404028035132	0.000302530310679302	0.00103737411776244
TVAGG3_0260850	4.32210351221076	4.44183598491901	3.96602665597335	0.000303866501422699	0.0010413422684209
TVAGG3_1049000	4.41980420447583	4.57776635978557	3.71515611580451	0.00030538195409668	0.00104591971211806
TVAGG3_0334590	-2.35330331232873	-2.35462998664997	8.41087881538645	0.000305622685155572	0.00104612847348251
TVAGG3_0620000	4.59407062330226	4.82598583456919	3.42851597409287	0.000309757030674332	0.00105965676748615
TVAGG3_0047700	2.91936542137805	2.92917484303186	6.06881278350649	0.000310818085810553	0.00106266183391986
TVAGG3_0838340	4.60046027095791	4.83238781314564	3.43808722333636	0.000311667899960902	0.0010649415794906
TVAGG3_0273870	3.17984536282247	3.19716240796071	5.76256270767857	0.000312211911519619	0.00106617436216706
TVAGG3_0528410	3.26942329040479	3.28886949461073	5.52514779627069	0.000318465153717415	0.00108689075042911
TVAGG3_0249330	2.24872915372259	2.24966772748815	8.80953090407326	0.000323135676073166	0.00110182471091913
TVAGG3_1031560	4.17967783497722	4.26019555184038	4.35269677970081	0.00032321958782247	0.00110182471091913
TVAGG3_0222520	3.67557027214875	3.7124455503143	4.94385323504633	0.000325110144020619	0.00110762056677751
TVAGG3_0625110	-3.27524572121501	-3.28872144186192	6.09739023535785	0.00032536542005999	0.00110784164969519
TVAGG3_1001580	4.27159797472125	4.36793690631266	4.218156987444	0.000325632048394095	0.0011081011050323
TVAGG3_0336110	4.37668821959699	4.49651570215264	4.08460774296785	0.00032594399810647	0.00110851439215754
TVAGG3_0849870	3.85072009696377	3.8987757144345	4.8099486642472	0.000326628204634759	0.00111019247825331
TVAGG3_0304240	-3.37442223729526	-3.39038846582923	6.03517442612674	0.000328273799704227	0.00111513440775184
TVAGG3_0390870	4.2407790700006	4.33707137809195	4.17508445412489	0.000328571330671656	0.00111549391667349
TVAGG3_0554440	4.00776063188352	4.06810233462861	4.5881967684375	0.000333770950637528	0.00113248580860628
TVAGG3_1012040	4.30712347712774	4.4267167770263	3.96777566546228	0.000336072181415184	0.00113846044975966
TVAGG3_0018140	4.30712347712774	4.4267167770263	3.96777566546228	0.000336072181415184	0.00113846044975966
TVAGG3_1055610	3.46024960625212	3.48775520373474	5.33414053276972	0.000336118757980253	0.00113846044975966
TVAGG3_0076300	4.32920105634383	4.44883074512239	3.99924540771888	0.000336921648979409	0.00114051604154228
TVAGG3_0337750	4.33473199418887	4.45437092582706	4.00709558913561	0.000337166947901598	0.00114068283130198
TVAGG3_0341670	3.47666201681904	3.50561823585188	5.36927989725951	0.000337981362707223	0.00114232770773839
TVAGG3_0965900	4.79295457653374	5.2267457455584	2.91240265952337	0.000338045766063845	0.00114232770773839
TVAGG3_0830940	4.45706201212802	4.57706130183223	4.25954172083798	0.000338832023967439	0.00114432010880239
TVAGG3_0326440	-8.27672905335009	-144269489.457822	4.5157830633603	0.000339327592052903	0.00114532903605327
TVAGG3_0220780	3.15314059739299	3.16922725382374	5.61772120124789	0.000340560686625472	0.00114882471621659
TVAGG3_0394730	2.62999499960097	2.63505832338129	6.92290453014792	0.000343184012926349	0.00115700334369549
TVAGG3_0154630	2.70815610109613	2.71446716227683	6.58873869543601	0.000347137874823301	0.00116965564192055
TVAGG3_0260790	-2.52651936618623	-2.52927318743921	7.56737536331417	0.000347574856437268	0.00117014550358517
TVAGG3_0931260	3.8892843602383	3.94253654552072	4.80204519933801	0.000347685440058216	0.00117014550358517
TVAGG3_1033950	-3.5141470849756	-3.53390849332788	5.83971649936019	0.000347965548744312	0.00117041128794402
TVAGG3_1025570	-4.20563622945052	-4.25136937740356	5.34057127143126	0.000350795912440935	0.001178776598893
TVAGG3_0754970	4.40938715788762	4.56714790824745	3.73117394916744	0.000350857719416167	0.001178776598893
TVAGG3_0487550	4.27183993730537	4.36810042136353	4.23649218917248	0.000351477468631742	0.00118017737447669
TVAGG3_0826320	-8.24797436145385	-144269489.42906	4.47085904003632	0.000355711145085809	0.0011937042406311
TVAGG3_0683440	-2.20754911093361	-2.20823634317631	9.19776201795521	0.000356840036620176	0.00119680240524081
TVAGG3_0526230	4.52689793481506	4.75835408586183	3.3730539629108	0.000361818638257767	0.00121280106913706
TVAGG3_1011320	-2.5936007228383	-2.59704088281405	7.3031905358159	0.000362759704291745	0.00121525545151046
TVAGG3_0988520	-8.27828046842238	-144269489.459176	4.56337342196406	0.000363767879411137	0.0012179316975221
TVAGG3_0546360	4.53338450727178	4.76485340237431	3.382791962298	0.000364147306439604	0.00121850096387122
TVAGG3_0991990	-4.45975993775228	-4.52099899149686	5.21617485037551	0.000364387459529418	0.00121860380862166
TVAGG3_0018110	-2.69574519388277	-2.7002782654048	6.99990432362243	0.000365269882223541	0.00122085321347432
TVAGG3_0944830	4.53988332621475	4.77136509530531	3.39253500533848	0.000366533353710388	0.00122437289623464
TVAGG3_0576880	4.54639432865119	4.777889102214	3.40228261813462	0.000368977371873439	0.00123182979169911
TVAGG3_0811530	3.48899830296152	3.51701938772396	5.10837462207245	0.000372594730838603	0.00124319308414555
TVAGG3_0859590	4.28599522408477	4.40543192148309	3.9615931911143	0.000373160216986409	0.00124436636254665
TVAGG3_0774020	-8.22828847465962	-144269489.409309	4.45442972960075	0.000373858725337762	0.00124598162814458
TVAGG3_0289110	4.56368724517211	4.722026727418	4.03887212918506	0.000377055107125404	0.00125591509351043
TVAGG3_0043630	3.67323968686203	3.71291473257425	4.96674437812523	0.000380500270078955	0.00126666537276284
TVAGG3_0401150	3.60685578239414	3.64310723228851	5.11906138767398	0.000381245323943219	0.00126764329991141
TVAGG3_0662960	4.26678706049631	4.36295781138006	4.24784242126355	0.000381427432972571	0.00126764329991141
TVAGG3_0343910	-5.55468886419518	-5.73511120905838	4.85890460897767	0.00038144757142892	0.00126764329991141
TVAGG3_0403510	-2.12344216499259	-2.12384105328234	9.90157300302509	0.000382015575800814	0.00126880629884985
TVAGG3_0307660	3.88229790977895	3.93541679488835	4.8319536123833	0.000382275403822757	0.00126894499420686
TVAGG3_0990390	4.06347130163311	4.13202372986877	4.68270640554687	0.000383800491707143	0.00127328110675249
TVAGG3_0776660	-2.73335403232092	-2.73842573411263	6.90359704032138	0.000384953977121847	0.00127638016687865
TVAGG3_1090040	-2.18401080714028	-2.18464225400467	9.29377177680749	0.00038701302289323	0.00128247652631874
TVAGG3_1012400	-2.87655037520999	-2.88359329615405	6.61626154672479	0.000387552013540249	0.00128353168286324
TVAGG3_0388660	4.07001347693866	4.1388290973073	4.53002857639749	0.000388728569584321	0.00128669598771966
TVAGG3_0221120	-2.83515574566843	-2.84167474285764	6.64695644888994	0.000393028114832795	0.0013001879478181
TVAGG3_0279170	3.19464429097486	3.21360010054563	5.61468854227076	0.000393354358794199	0.00130052784876332
TVAGG3_0325610	4.34977120073472	4.5072256127027	3.67689726729421	0.000397830128897366	0.00131457894381248
TVAGG3_0078150	-3.6912506879775	-3.71696616617683	5.59803305316208	0.000399996026719729	0.0013209857431794
TVAGG3_0342250	-4.83915531538588	-4.93086801000963	5.06299297830833	0.000409199378484097	0.00135061326341405
TVAGG3_0335300	-3.21903019829901	-3.23238651902163	6.12170326275931	0.000409982263599881	0.00135243015413135
TVAGG3_0404040	3.67033360583449	3.70988850672769	5.00290603589686	0.000410800227554681	0.0013543606369069
TVAGG3_0613030	4.43003025660418	4.66092763129222	3.27589739124202	0.00041537649690039	0.00136867261351267
TVAGG3_0337230	3.49887123595243	3.52866378119159	5.02222679173388	0.000416891052879924	0.00137288570272115
TVAGG3_0276260	3.63516616660976	3.67193710175035	4.89017325939119	0.000417473094641416	0.00137402485165068
TVAGG3_0242400	-3.3388914144777	-3.35492572993248	5.91136695273681	0.000419071147951219	0.00137850481058685
TVAGG3_0216470	-2.94565885986848	-2.95419025809687	6.42390852422615	0.000420204079846662	0.00138145058792527
TVAGG3_0996530	3.29915511306571	3.32137460059862	5.38448485110312	0.000423394606855897	0.0013911537082408
TVAGG3_0227050	-2.34078855352099	-2.34228047501264	8.20856716042564	0.000423858664810529	0.00139189253416053
TVAGG3_0187820	-2.31921333719631	-2.32057333496051	8.36728032735726	0.000424219732317048	0.00139229251119735
TVAGG3_0108890	2.19877032677877	2.199608786116	8.89456286006591	0.000425258542874319	0.00139483026921121
TVAGG3_0425100	-2.31642170073026	-2.31775396900261	8.37244790492718	0.000425472371172005	0.00139483026921121
TVAGG3_0679530	4.1331830203112	4.22904831205186	4.08183356035368	0.000428996701114417	0.00140559223186081
TVAGG3_0683890	4.46943227405298	4.70040749221146	3.33527945526837	0.000432189782305927	0.00141525736817006
TVAGG3_1030250	4.22835768417138	4.32443148821814	4.27638573332399	0.000432471450865966	0.00141538322417832
TVAGG3_0059320	-2.95354331740479	-2.9620878488722	6.40672918337708	0.00043462495957583	0.00142163161313758
TVAGG3_0104590	-2.12459039217498	-2.12504539564169	9.7153171121649	0.000441029078610463	0.00144111632512728
TVAGG3_0769650	-2.93798795888162	-2.94643760641469	6.47783448037598	0.000441128068455128	0.00144111632512728
TVAGG3_0358950	-2.60578281561645	-2.60959333137984	7.2643515614328	0.00044132484814862	0.00144111632512728
TVAGG3_0470220	-8.2269814647592	-144269489.407555	4.5506073900075	0.00044219731999084	0.00144315547113107
TVAGG3_0717530	4.01404114999626	4.08280610994539	4.41579631746768	0.000445435411071711	0.00145290844003716
TVAGG3_1027280	2.51824640501496	2.52204724804671	6.92474321233308	0.000447146198038492	0.00145767155539831
TVAGG3_0606440	-3.56100224999017	-3.58333903744997	5.67500655181556	0.000449056180120289	0.00146299024113595
TVAGG3_1024770	4.26332828329557	4.42040640783236	3.58483363799337	0.000449280556953073	0.00146299024113595
TVAGG3_0957750	4.26942796433885	4.42651711151541	3.59384056843797	0.000450394390738824	0.00146579695733178
TVAGG3_0539730	4.5256829480202	4.75725384767019	3.47802448015303	0.000451354512825783	0.00146731727710995
TVAGG3_0267170	3.02272865519451	3.03678778282164	5.82154764646934	0.000451365857712117	0.00146731727710995
TVAGG3_0403990	2.79677809421625	2.80544495652796	6.22855624102664	0.000453344224399193	0.0014729257631373
TVAGG3_0276270	4.29391789580355	4.45105211253146	3.62986612948651	0.000455031285067569	0.00147727687720494
TVAGG3_0199930	3.91420520287898	3.97437268396017	4.47572053468404	0.000455191173883562	0.00147727687720494
TVAGG3_1053940	-3.06257101853711	-3.07329764524209	6.2588076089648	0.00045817917358329	0.00148614526816118
TVAGG3_0300840	3.2292922696351	3.24951749383658	5.4293364665501	0.000459590098969398	0.00148989124562837
TVAGG3_0660180	4.16654401652991	4.28550549739371	3.84202631729433	0.000462560041889741	0.00149868423371737
TVAGG3_0497820	4.27499388890982	4.3943306366011	4.04952800601401	0.0004641349404619	0.00150295003814568
TVAGG3_1037760	3.99766427575223	4.06637389027256	4.43375167413224	0.000469481245721064	0.00151941677911617
TVAGG3_0900850	4.10419421960066	4.1999146457327	4.06195118011179	0.000470805195442934	0.0015228546038257
TVAGG3_0992820	4.00692444683603	4.07562099014936	4.42084393259491	0.000472451704379575	0.00152733137099153
TVAGG3_0938870	-4.40457080313561	-4.46570977413961	5.13571280463587	0.000472827812025028	0.00152769852202867
TVAGG3_0002680	-3.46404632101704	-3.48375836971356	5.75591372461387	0.000477460302582212	0.00154180993381015
TVAGG3_0034880	-2.70681524947506	-2.7120279079539	6.84206838424527	0.00047805246048138	0.00154286592764346
TVAGG3_0495750	3.48910839499913	3.52054332549503	5.10319156029532	0.00048006051785676	0.00154848788991601
TVAGG3_0155900	3.25537886482516	3.2766659239985	5.33439828040829	0.000487483440641892	0.00157156018897239
TVAGG3_0672990	3.83118356392524	3.88434504070648	4.69945229030186	0.00049003691331746	0.00157891738571113
TVAGG3_0992570	3.99565241369135	4.0643034836843	4.4453707182381	0.000491216984175362	0.00158184373598032
TVAGG3_0104580	-2.42172749862536	-2.42395744944487	7.72530613903338	0.000493090681807822	0.0015863109758759
TVAGG3_0923730	4.28609009380888	4.40543866415693	4.10555530467443	0.000493149433813284	0.0015863109758759
TVAGG3_0590190	4.35511242195096	4.58544417616302	3.21532034067583	0.000493761934068622	0.00158652716418847
TVAGG3_0340940	4.35511242195096	4.58544417616302	3.21532034067583	0.000493761934068622	0.00158652716418847
TVAGG3_0969180	3.98227669529323	4.05093632975275	4.38764378813385	0.00049678609810875	0.00159536330292209
TVAGG3_0100490	4.36839418846797	4.59875219128769	3.23541797469011	0.000500537376180965	0.00160563781256727
TVAGG3_0309710	4.36839418846797	4.59875219128769	3.23541797469011	0.000500537376180965	0.00160563781256727
TVAGG3_0282640	-3.13224175794031	-3.14454054962706	6.15582590812269	0.000507931050389102	0.00162845773124748
TVAGG3_0223060	4.20948214657723	4.32858852860572	3.98150829333671	0.0005135809527034	0.00164566495802923
TVAGG3_0046000	3.6332592538349	3.67284923591307	4.90116740419963	0.000514526979181076	0.00164713862851633
TVAGG3_0878720	4.3951300737252	4.6255423570707	3.27573365931466	0.000514606981722406	0.00164713862851633
TVAGG3_0895120	4.2046356166126	4.36136388049841	3.53549569998698	0.000517111727199612	0.00165424581669848
TVAGG3_0201400	4.13577458077974	4.25452892691243	3.82564918488886	0.000520249829377914	0.00166293080837023
TVAGG3_0937100	4.04706496657932	4.14258794149403	4.0030963763991	0.000520398178732118	0.00166293080837023
TVAGG3_0847850	4.15323634456091	4.27202152631079	3.85071804293156	0.000521105668367073	0.00166389003410976
TVAGG3_0558470	-8.12884650344948	-144269489.309296	4.42016815918075	0.000521750613746356	0.00166389003410976
TVAGG3_0444740	4.16490908720519	4.28371520188373	3.86740356491598	0.000521776450525051	0.00166389003410976
TVAGG3_0432620	4.0307839709775	4.12628127915488	3.9799071850344	0.000521842122744512	0.00166389003410976
TVAGG3_0606460	2.60909360397346	2.61471922852678	6.68271251727994	0.000522489459468541	0.00166504171119794
TVAGG3_0967450	-8.13038626773328	-144269489.310819	4.42620298785202	0.000524947861322124	0.00167196037494988
TVAGG3_0477740	2.54623432194084	2.55079133497497	6.77212191447794	0.000530063339517892	0.00168732963493141
TVAGG3_0427260	4.46488848583102	4.69601253572719	3.43385176417845	0.000530450144597664	0.00168763772083861
TVAGG3_0979520	-8.10042717950198	-144269489.280858	4.378319910177	0.000534181814603566	0.00169858140938697
TVAGG3_0550840	2.55729893135125	2.56216508208477	6.78948118274912	0.000541327589333071	0.0017203633218619
TVAGG3_0477310	4.13123357070326	4.25004004786549	3.85707516837958	0.000543029793017538	0.00172483098557263
TVAGG3_0309750	-2.71997371234134	-2.72568336940699	6.77069265009727	0.000546077001444004	0.00173356359596435
TVAGG3_0303120	3.73705998978542	3.78495480745858	4.61780947534589	0.000546691787424177	0.00173456898092764
TVAGG3_0319030	3.30691558166672	3.33048323188225	5.17966540678976	0.000553582914401858	0.00175547628278169
TVAGG3_0002800	3.40214244032945	3.43004103715313	5.00866102034253	0.000555701260389481	0.00176123400555904
TVAGG3_0931110	-4.35820558811014	-4.41924054560203	5.12880247267669	0.000560083784192337	0.00177415761579489
TVAGG3_0223040	-3.51823775807742	-3.54054436289123	5.61655125783558	0.000560433399998265	0.00177429921359625
TVAGG3_0358170	2.47519806036749	2.47896941211747	7.22220449184739	0.000561423175324656	0.00177568947289836
TVAGG3_0409610	2.90314021381491	2.91476273039789	5.87157374092059	0.000561482837280113	0.00177568947289836
TVAGG3_0155610	-2.96080078444679	-2.97029314437895	6.28654571530644	0.000562987442791565	0.00177948067876378
TVAGG3_0786640	-5.44230038453291	-5.62243014197355	4.75903897316933	0.000567760635832427	0.00179359345271927
TVAGG3_0961770	4.08781513376397	4.18329491767464	4.08285930613756	0.000569496122427089	0.00179809980271472
TVAGG3_0499080	2.65965432323463	2.66628277936558	6.40656047454531	0.000570806933665728	0.0018012611426252
TVAGG3_1016860	4.19866300118916	4.31762114472443	3.99141235123855	0.000571424539932844	0.00180223273597248
TVAGG3_0439660	-8.02387184984194	-144269489.204147	4.28656848942313	0.000574982412930491	0.00181247164726031
TVAGG3_0858680	2.36512949840112	2.36755516687685	7.56495261033943	0.000575858934627711	0.00181404205883117
TVAGG3_0376480	-3.33747946741647	-3.35504836220038	5.84000036365153	0.00057610409429799	0.00181404205883117
TVAGG3_0201900	-2.41212061509445	-2.41445298901469	7.66886172520819	0.000579700699439975	0.00182437986481407
TVAGG3_0261270	-2.79544391614074	-2.80219988038491	6.54113273772893	0.000580340682295492	0.00182498236222922
TVAGG3_0567590	-8.08306143526247	-144269489.263325	4.38473848720496	0.000580519393793827	0.00182498236222922
TVAGG3_0504750	-2.08922327912422	-2.08966281922362	9.71737981758645	0.000581011465599176	0.00182554304445011
TVAGG3_0865960	-8.0531389835377	-144269489.233406	4.3359147731996	0.000582932828365012	0.00183059154250189
TVAGG3_0219490	4.05671151171288	4.17516052901552	3.74082914698188	0.000586215463696159	0.00183990711070548
TVAGG3_0004580	4.12153004454323	4.24009463143842	3.83425192176225	0.000589334272347236	0.00184869872279707
TVAGG3_0803640	-3.72857833611121	-3.75852039753873	5.49857472331163	0.000591291673327885	0.00185383957278824
TVAGG3_0535400	-3.89201872468212	-3.92816551810434	5.38074441154323	0.000593851949717158	0.00186086402552727
TVAGG3_0487510	3.63951627895527	3.68282082068507	4.74710941012068	0.000594772550719185	0.0018627456795667
TVAGG3_0839110	4.13079375657658	4.2871172458234	3.46587615681894	0.000596333903503168	0.0018666309760543
TVAGG3_0191820	-3.27589554639195	-3.29183859221785	5.85081776133621	0.000600499985300491	0.00187797045028858
TVAGG3_0754960	3.85570707341347	3.91532940053682	4.64942118065998	0.000600951954327696	0.00187797045028858
TVAGG3_0256140	3.33186774320355	3.35796483494467	5.13719481364956	0.000601198858833038	0.00187797045028858
TVAGG3_0304420	-4.72439385660547	-4.81606835067835	4.89429150242694	0.000601247456416502	0.00187797045028858
TVAGG3_0362520	4.28936782374993	4.51909461348092	3.17269178832332	0.000601812952369143	0.00187872830999788
TVAGG3_0120590	-2.57873991403714	-2.5828270179731	7.06694140604551	0.000608037769378745	0.00189714304558441
TVAGG3_0984210	4.18111826971604	4.33753683694549	3.54033982395008	0.000609414734574063	0.00190042033252223
TVAGG3_0529340	4.30292002316921	4.53267460216143	3.19318171764713	0.00061059912559749	0.00190309390029555
TVAGG3_0415510	-2.65301680163977	-2.65804294784176	6.83568974416051	0.00061138879770703	0.00190453501812484
TVAGG3_0613530	-8.05948759773137	-144269489.239653	4.36662480584575	0.000613000824683037	0.00190750870539746
TVAGG3_0393780	4.19380400195648	4.35024746816511	3.55896947369762	0.000613077109040511	0.00190750870539746
TVAGG3_0233680	-2.56842747843516	-2.57235160175156	7.07789372911427	0.000613326823818292	0.00190750870539746
TVAGG3_0183000	3.76774293737676	3.82091987065992	4.53843518999742	0.000614222828802025	0.00190927491495672
TVAGG3_0707450	3.37843054667707	3.40630154862879	4.97907171808187	0.000615393729008799	0.00191189327768404
TVAGG3_0508810	-8.01644381489534	-144269489.196586	4.30173961937442	0.000616946155470339	0.00191569353184733
TVAGG3_0428190	-8.06078955065104	-144269489.240934	4.37278038644536	0.000618083983509909	0.00191820304002355
TVAGG3_0546390	3.94709522066308	4.02675879867708	4.15044192937941	0.000618790936921347	0.00191937338056787
TVAGG3_0523980	2.39079754772712	2.39360554321453	7.29193681045785	0.000619343913942043	0.00192006512265783
TVAGG3_0488700	2.75078556775694	2.75931579831308	6.10609256820257	0.000622313831147827	0.00192824503911033
TVAGG3_0901640	3.78319838657168	3.83633626775354	4.54582565616538	0.000623444874810248	0.00193072151491263
TVAGG3_0390900	2.46516902979876	2.46898729899712	7.05536744063576	0.000630797254466044	0.00195245171475421
TVAGG3_0217170	3.9159623916225	3.9843538159974	4.43395189017759	0.000631672009477099	0.00195411984218354
TVAGG3_0652340	4.0452604125744	4.14054966782432	4.04671751684618	0.000632712732735561	0.00195629935801713
TVAGG3_0043210	-5.41284448221408	-5.59285538977732	4.74260647446956	0.000633288564695506	0.0019570399139475
TVAGG3_0149160	-2.43553925064734	-2.43818919011846	7.50805273425474	0.000638549994370029	0.00197172137174556
TVAGG3_0994360	-2.83129211882171	-2.83891007035919	6.48757602609191	0.000638812956418706	0.00197172137174556
TVAGG3_0004300	-2.67087751334475	-2.6762154881537	6.78815397778185	0.000639055938668521	0.00197172137174556
TVAGG3_0425050	-3.31082776453113	-3.32832965701751	5.8491613956834	0.00064515874094165	0.00198949587362982
TVAGG3_0707180	2.89084425156762	2.90290193354951	5.87552103546448	0.000650818662373798	0.00200588654467856
TVAGG3_0587780	3.75575657118513	3.80890408659898	4.49644278559092	0.000653867899830578	0.00201421773907577
TVAGG3_0805130	3.39587232351522	3.42519416200501	5.08515770068411	0.000656140535268526	0.00201995364510058
TVAGG3_0263220	2.77305295520806	2.78221741266738	6.06043960646832	0.000656424186782126	0.00201995364510058
TVAGG3_0223180	2.90218258501107	2.91473577513142	5.90168960528441	0.000659602639259697	0.00202866160563011
TVAGG3_0414170	-2.51054830620582	-2.51398033505028	7.18891686663206	0.000660203093874214	0.00202943571223141
TVAGG3_0219520	-4.32394131287844	-4.38485002708772	5.08531120125919	0.000663216038770327	0.00203762097655994
TVAGG3_0714950	3.99878769311671	4.11695130932176	3.68795633287811	0.000665397663422086	0.00204231681310093
TVAGG3_0353600	3.55965818610626	3.59911893294429	4.83737699283185	0.000665446413067427	0.00204231681310093
TVAGG3_0646390	4.01659387277498	4.13478867677135	3.71388891165287	0.000666007272435075	0.00204296063168145
TVAGG3_0162270	-2.29643498389769	-2.29802011073902	8.12008697131182	0.000672086018417903	0.00206052083307364
TVAGG3_0815540	2.33490783263002	2.33724114959786	7.64047134004938	0.000672997158014392	0.00206222773169339
TVAGG3_0371230	2.01605656117446	2.01633830914624	10.2797959463342	0.00067671772989016	0.00207253708959518
TVAGG3_0200270	3.43512376365708	3.46671965046517	4.87549510790697	0.000678205841278097	0.0020760019938965
TVAGG3_0577920	3.03568434005909	3.05122947986985	5.45031200370631	0.000682656893933632	0.00208835794921027
TVAGG3_0809860	-8.04286575012759	-144269489.222795	4.38547375665434	0.000682960161083887	0.00208835794921027
TVAGG3_1028990	2.5090198279325	2.51366073712135	6.8352800088923	0.000684322056593318	0.00209142334417884
TVAGG3_0387490	-2.63488475537147	-2.63986534010262	6.85507014742019	0.000685607699466009	0.00209425260010116
TVAGG3_0420540	3.56235600183083	3.60198455348193	4.72856198266014	0.0006893649050909	0.00210462454497584
TVAGG3_0147020	3.67505154276903	3.72243819567882	4.77394289913527	0.000690500582925547	0.00210698630940942
TVAGG3_0362130	-3.03760140854688	-3.04907850209143	6.08444767772091	0.000695699961427071	0.00212173903330405
TVAGG3_0035380	3.18157853992396	3.20334102200693	5.39348898890655	0.000696301043174692	0.00212245980630358
TVAGG3_0562610	4.09185306635016	4.24780591286586	3.45058984277812	0.000704075030611603	0.00214503277650729
TVAGG3_0490630	4.09824271400581	4.25420789144231	3.46005745233238	0.000706061143344522	0.00214995802884447
TVAGG3_0718930	4.10464371858483	4.26062134784722	3.46952825113276	0.000708054142856025	0.00215489908853515
TVAGG3_0612030	3.96708156523495	4.06210672818625	3.961688330922	0.000708706227026881	0.00215575616051721
TVAGG3_0497870	3.96139648676976	4.05641174625125	3.95367282871177	0.000709238179817585	0.00215624710990519
TVAGG3_0613310	-2.87660245930608	-2.8850914945635	6.31225671064566	0.000712646577732484	0.00216547803437354
TVAGG3_0320250	3.92175194459631	4.01669972763835	3.89738905776882	0.000713681213615918	0.00216744677815592
TVAGG3_0259170	3.1817482036897	3.20213562533753	5.21778753879485	0.000714039435250886	0.00216744677815592
TVAGG3_0602780	4.12391420741202	4.27992992187597	3.49795539376474	0.000714478467140489	0.00216764869671038
TVAGG3_0392860	4.05284558588358	4.17125768782583	3.8396293879935	0.00071569403380578	0.00217020509781961
TVAGG3_0682950	4.19180110036056	4.42078967952056	3.08649570959361	0.000722283865221206	0.00218904677693865
TVAGG3_0772680	-7.91646808150026	-144269489.09618	4.22361445029116	0.000724688239654287	0.00219519045629792
TVAGG3_0955320	-2.8345406877268	-2.84258241726927	6.3768987976069	0.000725548596488467	0.00219665311288574
TVAGG3_0730430	-7.86153530233487	-144269489.041125	4.15701631973138	0.000726210805235712	0.00219751465193271
TVAGG3_0347180	-4.68315235847724	-4.77454455456621	4.91186207013827	0.00072863494365862	0.00220370412533758
TVAGG3_0525900	4.2055075082023	4.43452419639822	3.10728203334181	0.000732654860415003	0.00221471097805449
TVAGG3_1035880	2.39495096944152	2.39811438487056	7.23664493328792	0.000733818641401793	0.00221707719331102
TVAGG3_0962800	3.87201866690164	3.94023273201867	4.43083376137746	0.00073647616951714	0.00222284492062171
TVAGG3_0380990	-7.9171485462939	-144269489.096833	4.22995234080208	0.000736872913560301	0.00222284492062171
TVAGG3_0011760	-2.38842514373242	-2.3908457417546	7.62636340376192	0.000736873664182724	0.00222284492062171
TVAGG3_0947820	3.91431272419378	3.98241585088191	4.53030487732087	0.000738020525897145	0.00222515100528263
TVAGG3_0707390	-7.88957086040507	-144269489.069192	4.19690031599044	0.000739439975406857	0.00222827613510746
TVAGG3_1027800	2.52076220255766	2.52565191876584	6.6329254464626	0.000742139742172163	0.00223424722301106
TVAGG3_0953420	3.02451825264111	3.04008631155704	5.40865748992574	0.000742189359353905	0.00223424722301106
TVAGG3_0515250	2.57952894740182	2.58545678547836	6.48949240802596	0.000743905039465413	0.00223825409754356
TVAGG3_0347140	3.86910832641482	3.94845830350473	4.08245356129743	0.000749363452266465	0.00225351210787522
TVAGG3_0456340	2.50858656916292	2.51341469612831	6.73171471042164	0.000751606734564004	0.0022582297558891
TVAGG3_0302560	3.56717421886098	3.60973766376406	4.9277276664138	0.000751708375521084	0.0022582297558891
TVAGG3_0427710	3.85296894997235	3.93229326501419	4.05983126419613	0.000753855247250642	0.00226351067273039
TVAGG3_0671680	3.37150328350347	3.40096623402552	4.94488044349456	0.000758941884758873	0.00227760847210515
TVAGG3_0232280	3.99295347324131	4.1109071347499	3.71245510283471	0.00076213472546723	0.00228601132345042
TVAGG3_0940530	2.80561755566578	2.81597682825814	5.85771393021331	0.000770140935298686	0.00230883570453532
TVAGG3_0152570	-3.28400619323889	-3.30161678729255	5.70919042524997	0.000775358413544702	0.00232328043687777
TVAGG3_0726690	-2.70023504979868	-2.70636312505022	6.63984526967258	0.000778490450499202	0.00233146470996132
TVAGG3_0060990	-7.83507357636374	-144269489.014476	4.14863278507266	0.000781954427391675	0.00233970207861741
TVAGG3_1014400	4.02881551871665	4.14694072555173	3.79894852396783	0.000782045118218053	0.00233970207861741
TVAGG3_0910300	4.13667998437649	4.25528627977391	4.03458705240012	0.000782612620558198	0.00234019673125805
TVAGG3_0684370	-7.93397617864756	-144269489.113581	4.27169253924361	0.000783118484374707	0.00234050665669051
TVAGG3_0492090	2.30914437638927	2.31141015030702	7.54597798351118	0.000785837948048027	0.00234742865487242
TVAGG3_0504680	-7.94884578467978	-144269489.128458	4.29422759044334	0.000787000464022885	0.00234969507447366
TVAGG3_0394870	3.30205174008509	3.3281091796814	5.05570201228172	0.000789310350130851	0.00235528215659427
TVAGG3_0223170	3.18123008167986	3.20325914930807	5.27333018407994	0.000789681300483832	0.00235528215659427
TVAGG3_0169620	3.91538790600492	4.0101836246959	3.91469680481743	0.000794817871060972	0.00236938790558596
TVAGG3_1024300	2.63967598977522	2.64695291370246	6.29037887607383	0.000798176482802814	0.0023781817477878
TVAGG3_0148440	2.47831702666856	2.48282657321526	6.79503787747857	0.000807137494772856	0.00240365050260146
TVAGG3_0602230	-5.34839303504303	-5.52808816151841	4.73042836073094	0.000808490326420579	0.00240644767746361
TVAGG3_0529700	-7.96572142016061	-144269489.145287	4.32931253374883	0.000809600850541171	0.00240852113972345
TVAGG3_0964510	-3.54544100760867	-3.57086886897114	5.50379187467917	0.000811936698723365	0.002414235896715
TVAGG3_0993700	-7.82140123397863	-144269489.000704	4.1443731574026	0.000812549462012444	0.00241482396294709
TVAGG3_0165330	3.68559928203521	3.73826167206277	4.65434985456121	0.000818377713507904	0.00243043160773699
TVAGG3_0742030	3.37558741563772	3.40689052438377	4.95118563271454	0.000818636527094775	0.00243043160773699
TVAGG3_0955310	3.33371692170531	3.36283240518629	5.0799799006474	0.000820441769866433	0.002434549035621
TVAGG3_0626600	2.56159341545631	2.56753866433478	6.48462572206616	0.00082353157368136	0.00244247208320685
TVAGG3_0508960	3.63847524161828	3.68605861590199	4.53673301559356	0.000826724168275192	0.00245069176525387
TVAGG3_0968170	-2.62435575014336	-2.62962193256255	6.7920040117384	0.000827350812248112	0.00245130059901821
TVAGG3_0047640	4.04417677169909	4.19970918051067	3.42508167603132	0.000836825029272521	0.00247810933604926
TVAGG3_0826480	3.42869366759017	3.46247433846098	4.77983573507625	0.00084284625871265	0.00249467058975021
TVAGG3_0421170	3.60928539072724	3.65653992642304	4.71913558120828	0.000848198034638737	0.0025085156862255
TVAGG3_1003330	2.97172226331611	2.98659469281829	5.4998708705257	0.000848386126566728	0.0025085156862255
TVAGG3_0769100	-5.33889280084146	-5.51848681981348	4.73841798298418	0.000848817462355991	0.00250851641109675
TVAGG3_0534530	3.9128237978633	3.99222510106738	4.26074263599817	0.000851986421381997	0.00251660354620398
TVAGG3_0946710	3.43205602234103	3.46780846107381	5.0122760649329	0.000860181472980432	0.00253952105087424
TVAGG3_0146570	-5.33119789255361	-5.5108068099411	4.70944822708708	0.000863350158332249	0.00254758345402402
TVAGG3_1030320	4.11247795310842	4.26871170981165	3.61745117179224	0.000866769913991845	0.00255532424493566
TVAGG3_0659700	-7.89473146132816	-144269489.07408	4.25453074219472	0.000866851702956347	0.00255532424493566
TVAGG3_0318830	3.94960805365043	4.06726575251513	3.68426587378689	0.000876632893838096	0.00258284901733867
TVAGG3_0979470	4.16110671668389	4.38993601874697	3.12158946098393	0.000877972067464567	0.00258548555697182
TVAGG3_0917420	3.23349413404095	3.25804151256811	5.10923333554674	0.000880230453396358	0.00259082499155964
TVAGG3_0987910	2.41245450805224	2.41626490698352	7.12861443769725	0.00088409867326487	0.00260089493413968
TVAGG3_0414860	-3.14379912127136	-3.15822690555091	5.86805690352822	0.000884950230566052	0.00260208458396355
TVAGG3_0047230	4.10225682498831	4.33043964797256	3.01782899707004	0.000891348946483824	0.00261957551494413
TVAGG3_0564840	4.10921326106172	4.33741055463529	3.02838859400891	0.000898006594354249	0.00263647849270806
TVAGG3_0276020	4.10921326106172	4.33741055463529	3.02838859400891	0.000898006594354249	0.00263647849270806
TVAGG3_0001000	4.11618770802419	4.34439965617354	3.03896671547627	0.000904799631081026	0.00265240758350655
TVAGG3_0020220	4.11618770802419	4.34439965617354	3.03896671547627	0.000904799631081026	0.00265240758350655
TVAGG3_0078610	4.11618770802419	4.34439965617354	3.03896671547627	0.000904799631081026	0.00265240758350655
TVAGG3_0544630	-4.62754913496023	-4.71867905757744	4.90746016847611	0.000908978423856097	0.00266331593575963
TVAGG3_0505790	-3.64663366497093	-3.67642055866879	5.39025276115591	0.000910151900488674	0.0026654121333385
TVAGG3_0812490	2.34001456712799	2.34286149572075	7.30061652101088	0.000914319146867135	0.00267626917284701
TVAGG3_0906230	2.604974536288	2.61202321190894	6.37024170937583	0.00091546113785469	0.0026782646360867
TVAGG3_0173120	2.98946656276414	3.00607928576117	5.56990855420915	0.000917597961267786	0.00268316710382776
TVAGG3_0543190	-3.98296462667156	-4.02828958949899	5.13883200691362	0.000918447508726057	0.00268360767053185
TVAGG3_1012190	3.78636363901129	3.86536079715613	4.01113374077084	0.000918813343636035	0.00268360767053185
TVAGG3_0570970	2.64297534654771	2.65090613515835	6.27490801228052	0.000919132168305547	0.00268360767053185
TVAGG3_0990630	3.62210651137828	3.66956686368861	4.54152761011045	0.000920946253317386	0.00268755579140114
TVAGG3_0585390	3.11522268885127	3.13587459264021	5.39899172869356	0.000924166268856136	0.00269560076113978
TVAGG3_0965760	2.61964630441496	2.62692155179154	6.2648267403861	0.000930196623072079	0.00271183073630082
TVAGG3_0764370	-7.71894988221944	-144269488.897739	4.06672629645819	0.000934128034719285	0.00272192840963021
TVAGG3_0011960	3.60413603014074	3.65162094888897	4.50460098610776	0.000939792089447002	0.00273706214639244
TVAGG3_0334580	-2.76852155995946	-2.7760860174764	6.42393013760423	0.000941804571804389	0.0027415511772535
[truncated: 3,820 more rows]
