# Supplementary material for: Antimicrobial Activity of D-Form Synthetic Peptides Against Metronidazole-Resistant and Susceptible Trichomonas vaginalis: A Comparative Transcriptomic Analysis
Source: Int J Mol Sci. 2026 Apr 23;27(9):3747. doi: 10.3390/ijms27093747 (PMC13164389; doi:10.3390/ijms27093747)
Supplement: Supplementary file 1 [file ijms-27-03747-s001.zip › Table S2_DEG_results_TREAT_MTZ_Resistant-Sensitive.csv]

	logFC	unshrunk.logFC	logCPM	PValue	FDR
TVAGG3_0954930	-12.7571172082707	-144269493.877462	8.72611450254352	1.72111594445258e-22	9.10908115067562e-19
TVAGG3_0456720	-10.2116574928117	-10.3057897472527	10.1851546024193	2.06648846430935e-22	9.10908115067562e-19
TVAGG3_0826330	-12.4975052538226	-144269493.617809	8.46763022485191	9.66601411131102e-22	2.84051934684393e-18
TVAGG3_0683440	-9.93625691827037	-10.1205255630951	8.96502016591205	6.75058202454197e-21	1.48782827820905e-17
TVAGG3_0912280	-8.86287512491402	-8.8820746640695	11.1398164308714	1.01718485182115e-19	1.79350033073106e-16
TVAGG3_0367460	-8.62296559800017	-8.64022925170365	11.0063130998301	2.85142444114267e-19	4.1896929788523e-16
TVAGG3_0401170	-8.21883061485572	-8.26020888080125	9.32270225619502	1.92006797600057e-18	2.41818846806014e-15
TVAGG3_0615090	-8.38900160947606	-8.397925401568	11.7448019447576	2.47977887602373e-18	2.73271632137815e-15
TVAGG3_0128210	11.669446097184	144269492.789554	7.64774033301436	3.4645395651307e-18	3.3937089784658e-15
TVAGG3_0580500	-8.37984563331208	-8.4621255382046	8.47963210344784	4.8916723371528e-18	4.31249833243391e-15
TVAGG3_0890230	-8.17047131821412	-8.17943038958399	11.5300358145741	6.90557203351418e-18	5.53450209522373e-15
TVAGG3_0100480	-11.2286749030172	-144269492.348626	7.20800958759974	2.15983104931106e-17	1.58675587756053e-14
TVAGG3_0677120	-8.63654524886684	-8.81919845134445	7.72674050287531	8.79865858194675e-17	5.96684415834173e-14
TVAGG3_0400340	11.2270839883766	144269492.347034	7.21125980053023	1.26546635074296e-16	7.96882239153567e-14
TVAGG3_1003300	-10.9415749458548	-144269492.061396	6.92479158045642	2.49431571644904e-16	1.41561505698603e-13
TVAGG3_0765800	-7.44724545611232	-7.47895819973946	9.05584424058167	2.56917433209806e-16	1.41561505698603e-13
TVAGG3_0661760	-8.43324389135575	-8.61583476355613	7.52605713922208	4.52777450960931e-16	2.34805059274798e-13
TVAGG3_0039680	-10.7807016444861	-144269491.900435	6.76608200018152	9.7441440585343e-16	4.77246522333547e-13
TVAGG3_1000930	-7.32007850705709	-7.36378931955331	8.40443184052912	1.16716781447702e-15	5.41565865917338e-13
TVAGG3_0585710	-10.7389096139272	-144269491.858619	6.72490601005563	1.37602338491569e-15	6.06551108070834e-13
TVAGG3_0318070	-7.03273879745782	-7.04436329444237	9.97281496508892	1.54727782861533e-15	6.49561968432035e-13
TVAGG3_0055520	-10.6202788282177	-144269491.739915	6.60801791710909	3.60292322218327e-15	1.44378959667126e-12
TVAGG3_0055250	-6.8902803123357	-6.90303733049262	9.75006756693204	4.28125963686914e-15	1.64102543298427e-12
TVAGG3_0421100	-10.5727539112729	-144269491.692366	6.56230356186514	5.15377638155381e-15	1.89315385749077e-12
TVAGG3_0233980	-6.85059165201144	-6.87154176989367	8.98328624199881	5.90054366177973e-15	2.08076771689e-12
TVAGG3_0059320	-10.5213070636241	-144269491.64088	6.51101773231043	7.71844142076072e-15	2.59383206060958e-12
TVAGG3_0648850	10.7307177718254	144269491.850421	6.72335150152784	7.94390490431699e-15	2.59383206060958e-12
TVAGG3_0977600	-6.84073787569201	-6.86698623777619	8.61942830396495	8.48939815705391e-15	2.67294764830669e-12
TVAGG3_0221120	-10.4797820644905	-144269491.59933	6.47077093246113	1.04869669379191e-14	3.18803794912739e-12
TVAGG3_0515090	-6.90448003627148	-6.94046614788813	8.21140773593009	1.15871988195743e-14	3.40509149311224e-12
TVAGG3_0592710	8.35891620187837	8.58658676196936	7.07318264786559	1.5850323269578e-14	4.50762741756773e-12
TVAGG3_1090040	-6.45498084150746	-6.46876659570188	9.08355921491008	4.20127677685262e-14	1.1574517520229e-11
TVAGG3_0634860	10.4856835696584	144269491.605231	6.48399983908854	5.28245883780978e-14	1.4112168822464e-11
TVAGG3_0892940	-10.2244764586706	-144269491.343824	6.21996394581822	6.76026022743674e-14	1.75289571073772e-11
TVAGG3_0389720	-6.37882557686078	-6.38796849417574	9.64385382232166	8.09638376015798e-14	2.03936340655865e-11
TVAGG3_0779280	-6.48382780737162	-6.48831004529928	10.8015855264112	9.87881920653747e-14	2.41921305902318e-11
TVAGG3_1009860	-6.84049859888253	-6.89741791115089	7.49534586802644	1.2940681024448e-13	3.08337956517659e-11
TVAGG3_1008070	-6.56364792655623	-6.59892012828652	7.93933517680178	1.64081992332535e-13	3.67631693382091e-11
TVAGG3_0720880	-7.72868985053787	-7.91232228679702	6.77989475871616	1.6481999260782e-13	3.67631693382091e-11
TVAGG3_0969590	-6.3551707051752	-6.36470490390187	9.69657960661087	1.69872692155622e-13	3.67631693382091e-11
TVAGG3_0750910	-6.76666771704783	-6.82014253378897	7.46267153788931	1.70972089708096e-13	3.67631693382091e-11
TVAGG3_0892480	-6.52460579138199	-6.56033623575939	7.7510442663643	1.8850426013619e-13	3.95679418419202e-11
TVAGG3_0562590	-6.50565472333552	-6.53875253871467	7.99847444688914	2.23127189645355e-13	4.57462628817081e-11
TVAGG3_0734460	-6.66776131054602	-6.66914801764973	12.6525097784894	2.36564757517242e-13	4.73989750516365e-11
TVAGG3_0389270	-6.4626369679079	-6.49587359883153	7.84672562040052	2.64744857604091e-13	5.13373860801305e-11
TVAGG3_0826730	-6.18627040959571	-6.19538465946069	9.45236232587022	2.67867486352768e-13	5.13373860801305e-11
TVAGG3_0359490	-6.32553718590573	-6.34991508591419	8.17409853823442	2.84640072480969e-13	5.33912101913239e-11
TVAGG3_0335390	-9.99346162401385	-144269491.112609	5.99541908781773	3.29272940761494e-13	6.04764634531945e-11
TVAGG3_0812630	-6.17003056032473	-6.18021438343705	9.32062852441053	3.45373798577626e-13	6.21390899644969e-11
TVAGG3_1043460	-9.98091605197734	-144269491.100045	5.98264315638778	3.63043681007067e-13	6.40118618351661e-11
TVAGG3_0360630	-9.96688743322607	-144269491.086003	5.96899445534793	3.99757556920495e-13	6.91031886629624e-11
TVAGG3_0894560	-6.93849570773704	-7.02073588276114	7.03527952938709	4.44348372962327e-13	7.53341395391514e-11
TVAGG3_0716090	-6.20562892658694	-6.20978505368507	10.6158005380083	4.97200145608879e-13	8.27040845978845e-11
TVAGG3_1075120	-7.00437500710934	-7.09631690947553	7.13438156691339	5.9205613360365e-13	9.6658645812033e-11
TVAGG3_0480120	-6.17185566406216	-6.1959263764458	8.05563207082599	9.24474478114432e-13	1.48184854528306e-10
TVAGG3_0954160	-7.23775956695346	-7.37774050555998	6.64507624462334	1.29202163610419e-12	2.03401120426688e-10
TVAGG3_0332120	-5.99294452505124	-5.99744684688836	10.2680867261351	1.47146633311825e-12	2.27586792855623e-10
TVAGG3_0014000	-6.24641717487067	-6.24799510659029	12.0565054590395	1.59265931538967e-12	2.4208421593923e-10
TVAGG3_0614050	-6.58944204626975	-6.59011070104776	13.6283099943249	1.7804309725171e-12	2.66038634808657e-10
TVAGG3_0548570	-6.51593726220408	-6.51669420420984	13.3849745925141	1.8674627500512e-12	2.74392526740856e-10
TVAGG3_0219230	-5.88307906242588	-5.89031727548785	9.51956182518179	2.30285073696625e-12	3.32818558968762e-10
TVAGG3_0361990	-9.70565542611943	-144269490.82448	5.71491839880611	2.41955516417085e-12	3.44045134311778e-10
TVAGG3_0974610	-6.07824827001673	-6.10577476016743	7.71992864871402	2.68878513663325e-12	3.76259202612043e-10
TVAGG3_0239540	-8.19937166971842	-8.69150417569597	6.03416877863966	3.73749042370605e-12	5.14839305865508e-10
TVAGG3_0232100	-5.90720329499967	-5.91034096364947	10.7528188707069	4.5081406522013e-12	6.11442584458564e-10
TVAGG3_0594570	-5.76224017532067	-5.76786595317317	9.7134760250008	4.79947683252892e-12	6.41093753872348e-10
TVAGG3_0645090	-5.78702492316288	-5.79291587223595	9.7320284973489	5.06621241330889e-12	6.66622815458674e-10
TVAGG3_0816800	-6.3719369003348	-6.42834798664224	7.05426330737859	5.33064537182435e-12	6.91102494088286e-10
TVAGG3_0365980	-8.0992436193654	-8.59245467094422	5.86954014037736	7.48187757740258e-12	9.44822880549256e-10
TVAGG3_0643130	-9.54042577618658	-144269490.659034	5.55488161921922	7.50199655608529e-12	9.44822880549256e-10
TVAGG3_0997820	9.71539095355742	144269490.834225	5.73725292270286	1.05813580464532e-11	1.31387679630326e-09
TVAGG3_0289050	-9.47066613798428	-144269490.589175	5.4875240631675	1.2044028102375e-11	1.47472432986858e-09
TVAGG3_0585430	-8.02122799270477	-8.51317715830591	5.86131985133703	1.26120630114142e-11	1.52312256861133e-09
TVAGG3_0865190	-6.06266533182612	-6.06348382163154	12.8227901883292	1.29743217850511e-11	1.5456975791488e-09
TVAGG3_0339860	-7.12865533922354	-7.31083432587142	6.25468213533186	1.48700768025553e-11	1.73625941076697e-09
TVAGG3_0515150	-5.7273077027923	-5.74669172702849	7.89346432121079	1.49677535410946e-11	1.73625941076697e-09
TVAGG3_0236950	-5.55948473808095	-5.56811972927237	8.87524615665828	1.54703471996125e-11	1.77125429755564e-09
TVAGG3_0754020	-9.41372785290189	-144269490.532178	5.43396846325857	1.68534086510495e-11	1.90486731625195e-09
TVAGG3_0367780	-9.4027407070392	-144269490.521171	5.42323307514949	1.82230456894551e-11	2.03359963035742e-09
TVAGG3_0969640	-5.51461767022967	-5.52292827233522	8.9004848562554	2.12818568196673e-11	2.34526062152734e-09
TVAGG3_0674990	-5.49028989471873	-5.49811296370304	8.95354312249297	2.41407303331963e-11	2.62746516811677e-09
TVAGG3_0271490	-9.35417971178906	-144269490.472529	5.37615643349135	2.54369527242011e-11	2.73478262459216e-09
TVAGG3_0336250	6.80196769545586	6.917442179771	6.57192296024963	2.59486192925411e-11	2.75618105642219e-09
TVAGG3_0302750	-9.33634419303062	-144269490.454665	5.35902788251675	2.86518210252626e-11	3.0070768352228e-09
TVAGG3_0606290	-5.56969916533345	-5.57246973020621	10.5666677535446	3.26856073906984e-11	3.39007429125173e-09
TVAGG3_0657380	-5.67969705058362	-5.68134882020279	11.4313939249739	3.30976047826287e-11	3.39288934608901e-09
TVAGG3_0890500	-5.46069930696402	-5.47167322504993	8.45289283071241	3.85620345202248e-11	3.89078678514746e-09
TVAGG3_0897790	-5.6834948115787	-5.70755299367647	7.56717371970597	3.88372546611815e-11	3.89078678514746e-09
TVAGG3_0163930	-5.73259613352238	-5.73376269239217	11.9919482403228	4.18464586621002e-11	4.14515033219185e-09
TVAGG3_0603120	-6.35292035591941	-6.43359239567845	6.57633721869406	4.47197841048725e-11	4.38055129631728e-09
TVAGG3_0776710	-5.58025810304873	-5.58209117525751	11.167262184294	4.7922991951843e-11	4.64273733019174e-09
TVAGG3_0014810	-6.09416963415202	-6.15030619408079	6.84385706767789	5.15789054444889e-11	4.9426046782458e-09
TVAGG3_0282970	-5.40883848135168	-5.41542244452846	9.1986271147063	5.35599447541965e-11	5.07725239734405e-09
TVAGG3_0717400	6.38674858393507	6.46433385598426	6.69438904745596	5.78639494309498e-11	5.42689976790695e-09
TVAGG3_0355180	-9.22055852187664	-144269490.338709	5.2488261927798	6.2061518493749e-11	5.75930891621991e-09
TVAGG3_0592760	7.23928975334207	7.46618001593063	5.98322779798962	6.71749833293824e-11	6.16890263574828e-09
TVAGG3_0683200	-7.21851513858286	-7.48590269256282	5.750460739937	6.87331836345822e-11	6.24692522600492e-09
TVAGG3_0200810	-5.677087175542	-5.70524230526831	7.38023190773688	7.25560167290611e-11	6.52708003554492e-09
TVAGG3_0991020	-5.44632929079841	-5.44873890411715	10.6339903249401	7.63094593697981e-11	6.79539589701151e-09
TVAGG3_0988720	-9.18157275718642	-144269490.299652	5.21136826994344	8.2679231456239e-11	7.28900104518203e-09
TVAGG3_0072590	5.56194129587951	5.58358785089671	7.5081419252702	9.36254722934037e-11	8.09917632238322e-09
TVAGG3_0654340	-5.3330263372728	-5.34226058545232	8.62311009852656	9.37064411165028e-11	8.09917632238322e-09
TVAGG3_0612040	9.370045582578	144269490.488404	5.40673866558308	1.01402259336349e-10	8.67924580882772e-09
TVAGG3_0894190	-5.3608283055331	-5.36357648828173	10.3472391369641	1.05738346113862e-10	8.96335826288274e-09
TVAGG3_0302800	-5.3264709509276	-5.3308149658366	9.71297770664082	1.08983246120446e-10	9.15044093140809e-09
TVAGG3_0659450	-9.11998427028397	-144269490.237964	5.15294129484198	1.27636750364971e-10	1.06155244454489e-08
TVAGG3_0965240	-5.2651802824321	-5.27410079953094	8.56376429719989	1.30085229041964e-10	1.06586476372561e-08
TVAGG3_0444420	9.32663233867137	144269490.44494	5.36617407758249	1.3057326960341e-10	1.06586476372561e-08
TVAGG3_0563970	-5.51845696623617	-5.51954843226235	11.8621136742092	1.36158320374482e-10	1.10125848846003e-08
TVAGG3_0981600	-5.32449535909028	-5.33805204174955	8.01527429242485	1.43666659395699e-10	1.14646456448319e-08
TVAGG3_0863360	-9.10705867176331	-144269490.224993	5.1398214074103	1.44348419529984e-10	1.14646456448319e-08
TVAGG3_0271760	-5.25358990127391	-5.26314302531873	8.45117606044279	1.48966140725891e-10	1.17257633628523e-08
TVAGG3_0392770	-7.0940693105877	-7.35912862407905	5.75894170782856	1.60672158877838e-10	1.25352721474958e-08
TVAGG3_0986850	-5.22480802687678	-5.23197517593675	8.86263639474113	1.65247586131076e-10	1.26464181874092e-08
TVAGG3_0013790	-5.98630526781065	-5.98657450276524	14.340731578457	1.65261699125635e-10	1.26464181874092e-08
TVAGG3_0595180	9.29071755095232	144269490.408963	5.3318578125648	1.66400239308016e-10	1.26464181874092e-08
TVAGG3_1045020	-6.75073374853345	-6.93357603318721	5.82857994725878	1.86105686836564e-10	1.40231430354799e-08
TVAGG3_1033410	-6.52799032919512	-6.66550923751163	6.07425253269537	1.99299214446016e-10	1.48900158860685e-08
TVAGG3_0323880	-5.5440632578676	-5.5726432721155	7.21360098079076	2.0853965376517e-10	1.54494587192751e-08
TVAGG3_0763770	9.25553117567769	144269490.373712	5.29826919295776	2.11670289560084e-10	1.55507106063475e-08
TVAGG3_0444380	9.23835507939217	144269490.356523	5.28255896802533	2.32703001128162e-10	1.695462527228e-08
TVAGG3_0558740	-5.1498712537414	-5.15483673913697	9.31032807093595	2.70249790498199e-10	1.95288701068207e-08
TVAGG3_0702800	-7.00723702294326	-7.27297648504379	5.6017108285162	2.73079452835336e-10	1.95729142780189e-08
TVAGG3_0847490	9.19133656626789	144269490.309432	5.23832136962683	3.14861370102175e-10	2.23856277324256e-08
TVAGG3_0994900	7.56115295022785	7.98347449622605	5.54246850075464	3.45933236751662e-10	2.43979793216212e-08
TVAGG3_0347170	-7.47802096787812	-7.96965972890401	5.30338561987492	4.33838064319213e-10	3.01209365461628e-08
TVAGG3_0644480	-6.62240695964726	-6.80510155201883	5.70537635878328	4.33910950699033e-10	3.01209365461628e-08
TVAGG3_0720870	-6.11031204683181	-6.20302848043028	6.17773705723707	4.83664114275612e-10	3.33123658707328e-08
TVAGG3_0505800	-5.15658868754216	-5.1679816785969	8.21723796203226	5.00831310906574e-10	3.42273553252121e-08
TVAGG3_0335370	-5.26043579415316	-5.26148979842023	11.6507333163297	5.80202909481252e-10	3.93466834614363e-08
TVAGG3_1036090	-8.92509285479251	-144269490.042673	4.96705053271206	5.96619314585726e-10	4.01511135678455e-08
TVAGG3_0965190	-8.91951759514971	-144269490.037103	4.96225330933031	6.11597017554287e-10	4.08472674754439e-08
TVAGG3_0471880	-5.03875923185285	-5.04404669158615	9.15598398613445	6.50527309833212e-10	4.31206673946586e-08
TVAGG3_0055240	-7.40916401911943	-7.9002810806831	5.27381688410401	7.42781115381315e-10	4.8868345620908e-08
TVAGG3_0717600	-6.53315558606743	-6.71474270493128	5.6819091580394	7.78062978242546e-10	5.08103941939725e-08
TVAGG3_0892490	-5.43972777609267	-5.47344107103644	6.85942826606583	8.28759670650256e-10	5.37231268856813e-08
TVAGG3_1069570	-5.27603321544164	-5.30005841862938	7.16119840565208	8.56107159323426e-10	5.50908081503308e-08
TVAGG3_0200050	-8.87361379696171	-144269489.991077	4.91815889741883	9.16420562071507e-10	5.85446643132059e-08
TVAGG3_0983110	-5.10616094009143	-5.10763667005751	11.003518608437	9.41020090333349e-10	5.96836914847396e-08
TVAGG3_0954170	-8.85500562713647	-144269489.972446	4.90105092832337	1.05083156942192e-09	6.61723651144548e-08
TVAGG3_0205890	-5.18039740079198	-5.20057894418543	7.31234386201653	1.06626484260409e-09	6.6493944057944e-08
TVAGG3_0218250	-6.49036518208278	-6.67187875633193	5.63995951186543	1.07102314612387e-09	6.6493944057944e-08
TVAGG3_0564690	6.09666965261044	6.19220727357474	5.98124598038406	1.17073356795213e-09	7.21761338116503e-08
TVAGG3_0221210	8.99085515577405	144269490.108567	5.04919182457967	1.33105912246031e-09	8.1490397386181e-08
TVAGG3_0273730	-4.92149701039642	-4.92864626531051	8.57688394240601	1.37250414134017e-09	8.34482517934822e-08
TVAGG3_0767550	-6.2288732494351	-6.36795733047345	5.66944795205794	1.3911635781909e-09	8.40034116803489e-08
TVAGG3_0671630	8.97676254864655	144269490.094466	5.03646663500686	1.44316371310805e-09	8.65505530255822e-08
TVAGG3_0188900	8.97507283726206	144269490.092766	5.03470986216616	1.48345899405207e-09	8.83660438619126e-08
TVAGG3_0657390	-5.29082967173183	-5.32003215923466	6.94030404209995	1.51888323487399e-09	8.98689570379132e-08
TVAGG3_0369320	-5.40307612100645	-5.44000408599862	6.76699800236735	1.67980812662303e-09	9.87279229620574e-08
TVAGG3_0057540	8.9559605404119	144269490.073624	5.01702374289212	1.69270743335443e-09	9.88272101486933e-08
TVAGG3_0792740	4.87722968581199	4.88177449253104	9.15754461253639	1.73611809952864e-09	1.00694849772661e-07
TVAGG3_0089630	8.94736633790439	144269490.065013	5.00898986160302	1.81807749946108e-09	1.04759289119274e-07
TVAGG3_0539940	-8.78291489486755	-144269489.900235	4.83410109996803	1.83006406837891e-09	1.04765226148237e-07
TVAGG3_0837310	-4.85265422180659	-4.85725490526038	9.13647190060385	1.98180446183918e-09	1.12249245400941e-07
TVAGG3_0450120	-8.77558530001176	-144269489.892867	4.82667229298135	1.98626160192229e-09	1.12249245400941e-07
TVAGG3_0936670	-4.86256551928431	-4.87008584116651	8.42029264949744	1.99899898124806e-09	1.12249522411993e-07
TVAGG3_0444390	8.93560524230137	144269490.053185	4.99702336483795	2.06180551102137e-09	1.15043527754205e-07
TVAGG3_0155340	-4.8355962826367	-4.8404605811001	9.03756431944917	2.17947852862534e-09	1.20844545335604e-07
TVAGG3_0289500	-5.98469289711832	-6.09591775446726	5.74109780850511	2.27626850419492e-09	1.24869911956196e-07
TVAGG3_0655540	8.91641703635308	144269490.033995	4.97992633792352	2.28040560627808e-09	1.24869911956196e-07
TVAGG3_0684890	-8.75624575999004	-144269489.87344	4.80749473485831	2.44365778263217e-09	1.3298325315855e-07
TVAGG3_0455730	5.18435413713281	5.20862156192589	7.04618099904398	2.55110641816496e-09	1.37978860015597e-07
TVAGG3_0221100	-8.74040326407157	-144269489.85761	4.79374062461005	2.64318744575125e-09	1.4208744220575e-07
TVAGG3_0325090	-5.65635394586538	-5.72583934225183	6.07535348581068	2.67214464142929e-09	1.42773497932368e-07
TVAGG3_0288340	5.66666560409351	5.72770115976323	6.14931255572909	2.73932946644547e-09	1.45481497446887e-07
TVAGG3_0191400	-8.7291931556848	-144269489.846374	4.78322552707941	2.89995483083915e-09	1.53089831069928e-07
TVAGG3_0328420	-7.2086204417738	-7.69978417253063	5.0473487785588	2.94934692471385e-09	1.5477049100165e-07
TVAGG3_0536750	4.93525802053079	4.94847058450917	7.64999153670874	3.06762980299519e-09	1.5955441503002e-07
TVAGG3_0565190	-5.13963881422394	-5.16540312466134	6.94968491733937	3.07670718637742e-09	1.5955441503002e-07
TVAGG3_0718340	-7.20659437210995	-7.69849512417044	5.01497241882275	3.33732195613142e-09	1.72057487516109e-07
TVAGG3_0273130	-8.69557053924413	-144269489.812689	4.7520363706299	3.76349907223782e-09	1.92901208260748e-07
TVAGG3_0205680	-6.27387384201722	-6.45695513546682	5.3129522719907	4.151494334708e-09	2.11558231530554e-07
TVAGG3_0388010	-4.76741103409935	-4.77005505533292	9.82981584247229	4.21719009309848e-09	2.1367096471699e-07
TVAGG3_0391070	-5.68142516895732	-5.76223668458626	5.87816685954431	4.28650433562565e-09	2.15892484443737e-07
TVAGG3_0937100	5.77124031350509	5.85083703613702	5.9368391787063	4.31001330105464e-09	2.15892484443737e-07
TVAGG3_0615990	-4.97208105057322	-4.99111297517328	7.25851004194283	4.82957606504156e-09	2.40551088075742e-07
TVAGG3_0252310	-4.76750772220244	-4.76950538748124	10.2089700322928	4.85984543158952e-09	2.40698861375804e-07
TVAGG3_0701540	-4.79117675684715	-4.80116402074558	7.99140206322247	5.09322895363627e-09	2.50848639414845e-07
TVAGG3_0359720	-4.75029611168757	-4.75281350622453	9.90096011298282	5.14994517833114e-09	2.5223287051204e-07
TVAGG3_1036420	-4.8631721185508	-4.87901940795728	7.38181914026289	6.45699228417953e-09	3.14501900427219e-07
TVAGG3_0194740	-4.8610710175182	-4.87643054684968	7.45612286579093	6.54469265878345e-09	3.17022035603489e-07
TVAGG3_0820030	-4.70125843947578	-4.70888145719672	8.26523896888307	6.71036382661843e-09	3.23270860630973e-07
TVAGG3_0460910	-6.19773011811033	-6.38068377340013	5.24065921866908	6.88861177864362e-09	3.30054355655011e-07
TVAGG3_0002830	-4.6375515665184	-4.64203547898147	8.90966251577169	7.03761437860247e-09	3.3537085600951e-07
TVAGG3_0017530	4.89263649848533	4.90918913965775	7.3157373232783	7.13642342983712e-09	3.38251123427118e-07
TVAGG3_0542140	-4.89018844735778	-4.89087641180252	11.8923850857216	7.28589292964942e-09	3.4348894153898e-07
TVAGG3_0527550	-7.09164240453513	-7.58329702524865	4.90645413725606	8.20106866454748e-09	3.84577773120482e-07
TVAGG3_0363910	-4.6919830300812	-4.70179065417987	7.83719395253653	8.4496888304058e-09	3.94139982692368e-07
TVAGG3_0004340	-5.16842560069689	-5.20709533413943	6.34453230993979	8.57100860224089e-09	3.9675130979348e-07
TVAGG3_0810450	-4.73425713046304	-4.74536002226993	7.76853672049834	8.59567833150574e-09	3.9675130979348e-07
TVAGG3_0756200	-5.93757160041861	-6.07514133642806	5.44116997558432	8.74368816733615e-09	4.01481015016851e-07
TVAGG3_0712320	8.74470940501966	144269489.861875	4.81955272759424	8.96965683988951e-09	4.09722770468736e-07
TVAGG3_0060660	-4.92358075339425	-4.92405937566071	12.449428865839	9.10599142545006e-09	4.13806290756535e-07
TVAGG3_0988610	-6.47621698404221	-6.7415385360349	5.10691575279699	9.27341202819396e-09	4.19253335592605e-07
TVAGG3_1009190	-5.64947557924044	-5.7429798316157	5.66105170798953	9.87082344299098e-09	4.43985609558207e-07
TVAGG3_0974120	-4.88762864644094	-4.90779609613972	7.08023130053905	9.94539379697454e-09	4.45068993472729e-07
TVAGG3_0838640	-7.05059487608552	-7.54139926872195	4.8975525849908	1.0322802816136e-08	4.59625402156842e-07
TVAGG3_0645080	-4.61656665915965	-4.6192610410624	9.66242388514137	1.08102142085887e-08	4.78908786245817e-07
TVAGG3_0598650	-6.11635118789773	-6.29736372927176	5.28701756359331	1.10514984470352e-08	4.8715005154531e-07
TVAGG3_0934210	-4.73314360011056	-4.73413895303184	11.1938123355206	1.1669357588876e-08	5.11826151758858e-07
TVAGG3_0357910	-5.61161540348991	-5.70444595116339	5.63619344574586	1.21159543833311e-08	5.28783434868548e-07
TVAGG3_0754310	-4.61362489516122	-4.62202831248551	8.03184241634684	1.3393200258032e-08	5.78808355078555e-07
TVAGG3_0519190	-4.59137061417684	-4.59376348381422	9.802892985486	1.3393478270874e-08	5.78808355078555e-07
TVAGG3_0578960	-4.54510261996304	-4.54836068204032	9.27945412193412	1.35650180610325e-08	5.8336194744421e-07
TVAGG3_0717000	-4.80570116114631	-4.82351389612521	7.21396188105235	1.39821830709057e-08	5.96477040727074e-07
TVAGG3_0337360	-4.66823362695497	-4.68031948823527	7.51819459981636	1.4005302566981e-08	5.96477040727074e-07
TVAGG3_0442550	-5.05858661364758	-5.09340334172755	6.44406355440436	1.40757134317426e-08	5.96593700068475e-07
TVAGG3_0946390	6.99896451132526	7.42035550944134	5.01273691013168	1.4427379790012e-08	6.08573111142326e-07
TVAGG3_0283220	-4.55293390533391	-4.55647988812796	9.21390795357257	1.45427256948614e-08	6.09413796588634e-07
TVAGG3_0606530	-4.90641810872291	-4.90676570228251	12.8910040471961	1.45855616016563e-08	6.09413796588634e-07
TVAGG3_0950890	-4.60193485038732	-4.60377698480685	10.1849513228302	1.49927346512754e-08	6.23471456064357e-07
TVAGG3_0665880	8.66501151719467	144269489.782044	4.74666097080639	1.57715558452237e-08	6.52779513293392e-07
TVAGG3_1048110	-4.52598585658159	-4.53091782883304	8.68626040374425	1.59146572647078e-08	6.55624385260113e-07
TVAGG3_0896440	-4.81300984448526	-4.83337007777927	6.9495225850181	1.67272735381988e-08	6.85896016338422e-07
TVAGG3_0373890	8.65536384650526	144269489.77236	4.73759300527156	1.71488442821869e-08	6.99926903665552e-07
TVAGG3_0543350	-4.69887898091141	-4.71420395705856	7.18702704753515	1.74045379218325e-08	7.07089430040899e-07
TVAGG3_0243470	-4.49867541567541	-4.50243970815372	9.04318779632711	1.85651478771053e-08	7.50781393048441e-07
TVAGG3_0191870	-6.04368440482251	-6.22452216294037	5.21707924348898	1.90805939116482e-08	7.68102812443334e-07
TVAGG3_0242360	8.63944700029482	144269489.756408	4.72296448454171	1.93251921707837e-08	7.74413155352861e-07
TVAGG3_0645190	5.53260304621863	5.61192672977184	5.71065316100178	1.97046358047228e-08	7.85997291787569e-07
TVAGG3_0932050	-4.52351096617438	-4.53079366664811	8.10412023512672	1.97925815309483e-08	7.85997291787569e-07
TVAGG3_0532190	-4.53015703246732	-4.53743808649292	8.14115942728894	2.00239552849535e-08	7.91619685166592e-07
TVAGG3_0826320	-8.46842782053875	-144269489.584986	4.54053264105274	2.19712994050445e-08	8.64727569441393e-07
TVAGG3_0221200	-4.48688926018343	-4.48982367857355	9.40177018471923	2.23057432654435e-08	8.73988589458444e-07
TVAGG3_0794930	-6.93032024804592	-7.42056993936616	4.82448780230869	2.36722871235798e-08	9.21506032418068e-07
TVAGG3_0202160	8.61394624892676	144269489.730825	4.69925018268133	2.37275260162093e-08	9.21506032418068e-07
TVAGG3_0398810	-4.5393781286588	-4.54861646438463	7.80297648040838	2.43752033048761e-08	9.42507861121875e-07
TVAGG3_0105350	-5.18416510749573	-5.23923249624128	5.97842831518183	2.68415758981132e-08	1.03334206601645e-06
TVAGG3_0913830	5.05609668221026	5.09389629578444	6.23949006920715	2.70667522285375e-08	1.03748038107299e-06
TVAGG3_0677560	-8.44648394782748	-144269489.562902	4.51913249684976	2.74483413479916e-08	1.04755228278742e-06
TVAGG3_0317210	5.75096430451044	5.86839783965794	5.38318223303453	2.84772702560631e-08	1.0821362697304e-06
TVAGG3_0045960	-4.70759796475634	-4.70807256941182	12.2465099430985	2.89778554691799e-08	1.09643250564931e-06
TVAGG3_0200080	-8.43134043817591	-144269489.547764	4.50575195200011	2.95780485048104e-08	1.11435929751457e-06
TVAGG3_0995230	8.58443836226346	144269489.701239	4.67208188039306	2.97226074238066e-08	1.11504045552459e-06
TVAGG3_0334590	-4.47063255143123	-4.47694185295506	8.34150255978576	3.05494633908331e-08	1.13985501943643e-06
TVAGG3_0166720	8.58906575295765	144269489.705801	4.67548379073107	3.06426542203306e-08	1.13985501943643e-06
TVAGG3_0764030	-8.41852400879611	-144269489.534948	4.49437062733798	3.16979795216194e-08	1.17415709017898e-06
TVAGG3_0967030	-4.77449233244824	-4.79794428459062	6.68334844914859	3.2168145392454e-08	1.1865873212547e-06
TVAGG3_0723280	-6.89374034195257	-7.38387076397572	4.78975202007675	3.23768377453458e-08	1.18930917317903e-06
TVAGG3_0987120	4.41677011054335	4.41981530985405	9.24130015857963	3.27962915949631e-08	1.1997182850672e-06
TVAGG3_0252280	-5.0951118937937	-5.14609552126724	5.92041978466881	3.38926233259662e-08	1.2346998646352e-06
TVAGG3_0775270	-4.76591544742335	-4.78889725539902	6.8107566452978	3.5743215415763e-08	1.29675797162702e-06
TVAGG3_0998520	-4.69442606219188	-4.69483592288348	12.4420354042993	3.58967169740031e-08	1.29698957722464e-06
TVAGG3_0289830	-4.5939272785688	-4.60812249861685	7.27962735679308	3.60758581878955e-08	1.29814190116117e-06
TVAGG3_0347180	-5.71383623893985	-5.85188945547529	5.17147126103488	3.79238495191603e-08	1.35909210309316e-06
TVAGG3_0598570	-4.677324072179	-4.69623042367794	6.9587488350428	3.83266861346676e-08	1.36796787434506e-06
TVAGG3_0744350	-4.38261091510137	-4.38595593258888	9.09454383372822	3.93799932184413e-08	1.39989524279749e-06
TVAGG3_0653300	8.54561324111899	144269489.662307	4.63639227545489	3.97324200881156e-08	1.40128994438698e-06
TVAGG3_0852650	-4.40129448981921	-4.40697825046601	8.36469723307375	3.97371241035329e-08	1.40128994438698e-06
TVAGG3_0334580	-4.96805339959599	-5.00849869902211	6.13663464242118	4.00698901605e-08	1.40739502651382e-06
TVAGG3_0514970	-4.41840655159523	-4.42033100004517	9.9574215131649	4.63666661855431e-08	1.61677573317162e-06
TVAGG3_0275770	-6.27429791568076	-6.54015316363175	4.85339262980593	4.63979424333506e-08	1.61677573317162e-06
TVAGG3_0803530	-4.48869500946868	-4.48971006174315	10.925496951494	4.68579412703228e-08	1.62637641826443e-06
TVAGG3_0528540	-6.25992466425256	-6.5247708489602	4.90340456492693	4.71808148156808e-08	1.63116103300016e-06
TVAGG3_0227040	5.08050685782082	5.12756683877123	6.04785266188817	4.95557714646174e-08	1.70657687981276e-06
TVAGG3_0997020	-4.67390457861377	-4.69532070925069	6.71379016228144	5.01941472223003e-08	1.72183502689416e-06
TVAGG3_0952560	-4.33665105015038	-4.34112837695555	8.61559445391703	5.21170316754777e-08	1.7808672529109e-06
TVAGG3_0474570	5.62994094980501	5.74581639028006	5.36626122992243	5.6769697765066e-08	1.93236160423483e-06
TVAGG3_0192060	-6.84101116755983	-7.33205570144769	4.67194975047578	5.90193310526887e-08	2.0012093175404e-06
TVAGG3_0791690	-5.64731329469881	-5.78577801027626	5.08570412224605	6.00727606111974e-08	2.02912435842267e-06
TVAGG3_0192090	-4.3326910600942	-4.3376828164571	8.49152503993683	6.06433444585689e-08	2.04057910208681e-06
TVAGG3_0892870	-4.79885032200467	-4.8307584769321	6.28842163532327	6.16201475593505e-08	2.06556357750279e-06
TVAGG3_1055240	6.79263712254801	7.21245473155436	4.8747469208868	6.51315871105123e-08	2.16733709327471e-06
TVAGG3_0292810	-4.32378675964787	-4.32899727845156	8.42110124625273	6.51479502855942e-08	2.16733709327471e-06
TVAGG3_0986010	6.17942544107429	6.40477978117272	4.98096151723826	6.7606926553674e-08	2.24068670863605e-06
TVAGG3_0760820	-4.36515432629944	-4.37314190155595	7.8382053151543	6.86281656490554e-08	2.2660146380602e-06
TVAGG3_0187270	-4.42353896911318	-4.43488808639407	7.36023177126715	7.07739409814729e-08	2.32814576004726e-06
TVAGG3_0178380	-4.2902830520288	-4.29389229606912	8.8980400755106	7.19966336152885e-08	2.35956253513897e-06
TVAGG3_0798440	8.46351028817824	144269489.579967	4.561186887338	7.2576168463904e-08	2.36974630065844e-06
TVAGG3_0839500	-5.43640296955707	-5.54652760312255	5.25574460510373	7.64518892894831e-08	2.48708433939514e-06
TVAGG3_0677660	-4.34827150946345	-4.35525545221663	8.08162584445182	7.7724179952791e-08	2.51917783258752e-06
TVAGG3_0324130	-4.27414934987246	-4.27719950955535	9.12329939201983	8.08163037151197e-08	2.60980415220694e-06
TVAGG3_0322980	5.42065563979967	5.51532829682956	5.34176826004351	8.18375028550921e-08	2.61991596409633e-06
TVAGG3_0983470	8.44186466125992	144269489.558297	4.54170723841511	8.19381968276176e-08	2.61991596409633e-06
TVAGG3_0762300	8.44853329417537	144269489.564917	4.54730124304053	8.20952725914195e-08	2.61991596409633e-06
TVAGG3_0385290	8.43963557413136	144269489.55608	4.5398053095208	8.23430116131633e-08	2.61991596409633e-06
TVAGG3_0337570	-5.30232918225564	-5.39412563288442	5.41174133915105	8.26153173796257e-08	2.61991596409633e-06
TVAGG3_0436020	-4.29360328821422	-4.30014101766471	8.00142558021036	8.31658359315793e-08	2.62792118126453e-06
TVAGG3_0828290	-4.76695239636274	-4.76710388978774	13.9472774176493	8.50700010841073e-08	2.67848974841961e-06
TVAGG3_0960140	-4.33526031682026	-4.34327371885433	7.82311444090917	8.79953729568672e-08	2.76073739497417e-06
TVAGG3_0570800	-4.73126659717054	-4.76135120000488	6.38010453284289	8.97903140309444e-08	2.80706173225818e-06
TVAGG3_0960020	-4.54813257471758	-4.56653076380437	6.87378001417083	9.11270786071342e-08	2.83878560070846e-06
TVAGG3_0335560	4.79930966587501	4.83170417179523	6.22792909126825	9.15642857850306e-08	2.84236177281982e-06
TVAGG3_0460620	-4.3433206483219	-4.35224746036772	7.66191559508341	9.27368087571811e-08	2.86865861755547e-06
TVAGG3_0941720	-4.26038240999213	-4.26445936096048	8.71748523615998	9.32936564233134e-08	2.87579326932843e-06
TVAGG3_0462950	-4.50097955774204	-4.51795525464669	6.88098898090952	9.50661462761215e-08	2.92022001940867e-06
TVAGG3_0118670	8.420593746837	144269489.536945	4.52218513926577	9.61714689975157e-08	2.94391552320173e-06
TVAGG3_1002480	-6.74792205906793	-7.23766651900903	4.65419411326194	9.90861562116265e-08	3.01954370721429e-06
TVAGG3_0585360	-4.25985107805174	-4.26498062175728	8.37828681224832	9.93270956320489e-08	3.01954370721429e-06
TVAGG3_0689090	4.81407189182818	4.84791962954031	6.23142550862248	9.97464110161884e-08	3.02187065126707e-06
TVAGG3_0459100	-4.48083587351654	-4.49719242933508	6.9225065127856	1.01524593031752e-07	3.06520826084905e-06
TVAGG3_0603460	-4.28659783970228	-4.28821366007617	10.0569289935359	1.06128604046903e-07	3.18733572679164e-06
TVAGG3_0193110	-4.97138972417594	-5.02794847901192	5.64654000616656	1.0629272954591e-07	3.18733572679164e-06
TVAGG3_0362270	-5.03182681050737	-5.09363465390909	5.66619274422876	1.07134487089466e-07	3.20168690908722e-06
TVAGG3_0294520	-8.2444034289552	-144269489.360274	4.33378951494171	1.11753988372773e-07	3.32845662667015e-06
TVAGG3_0776460	-4.33556948483487	-4.34609429769107	7.40674776500805	1.20349893933005e-07	3.5724062791696e-06
TVAGG3_0004380	-4.54822503662144	-4.57128078911375	6.42246254878513	1.30911759136694e-07	3.87097857376866e-06
TVAGG3_0554350	-4.44778485345971	-4.46410687074426	6.90938010523477	1.31286591828134e-07	3.87097857376866e-06
TVAGG3_0410230	-4.55401043705697	-4.57612587960831	6.60498275565133	1.32122118166548e-07	3.88262864585429e-06
TVAGG3_0510070	5.50532151860668	5.62233631155691	5.15393416352529	1.33300919441989e-07	3.90425550099858e-06
TVAGG3_0266210	5.72071193628309	5.87381974767721	5.06717081176538	1.36459542110654e-07	3.97243519102879e-06
TVAGG3_0662770	-8.2157422943362	-144269489.331509	4.30748209251549	1.36712440049191e-07	3.97243519102879e-06
TVAGG3_0705350	4.77261133223898	4.80819407015766	5.99690187423521	1.36980523828579e-07	3.97243519102879e-06
TVAGG3_0662640	-4.23921960987702	-4.24616937589406	7.9122659148682	1.40491220572854e-07	4.06088721498452e-06
TVAGG3_0147840	-4.24843720895582	-4.249897082999	10.1637328067213	1.41755376884663e-07	4.07191156374611e-06
TVAGG3_0820170	-5.50721376198661	-5.64381197042097	5.02777200834684	1.41796375915387e-07	4.07191156374611e-06
TVAGG3_1050780	-4.24701032108777	-4.25411938826676	7.91437513065118	1.44119449448557e-07	4.12518528031973e-06
TVAGG3_0788040	-4.56368908462449	-4.58706923695656	6.57446839993137	1.49764067952802e-07	4.27288033356603e-06
TVAGG3_0528340	-6.09784586001969	-6.36234168260651	4.75342448582778	1.55109833872678e-07	4.41112353361783e-06
TVAGG3_0632490	-4.49961247808471	-4.5208501166959	6.57006863154224	1.64042006283126e-07	4.65014253180719e-06
TVAGG3_0236500	-8.18773994750252	-144269489.303374	4.28163058611172	1.69058014177532e-07	4.77697260573437e-06
TVAGG3_0390530	-4.62343965941709	-4.65363599533633	6.25464176339528	1.76786697768494e-07	4.97939785152411e-06
TVAGG3_0343810	5.28958877553504	5.38283430646461	5.3107377558497	1.79461323383995e-07	5.03863384380033e-06
TVAGG3_0347240	-8.17632793943049	-144269489.291881	4.27094848788329	1.86538162317136e-07	5.22069980631071e-06
TVAGG3_0831980	-8.17466444345782	-144269489.290208	4.26940707985973	1.89393672775264e-07	5.27863443497656e-06
TVAGG3_0542020	5.67398821203689	5.82699860819364	5.0214167312728	1.89805707337519e-07	5.27863443497656e-06
TVAGG3_0048150	-4.28480387802616	-4.2957473026824	7.33929638044249	1.9506739249922e-07	5.3997306977983e-06
TVAGG3_0551640	-5.1610345919296	-5.25209345354581	5.30199239171887	1.95384992354544e-07	5.3997306977983e-06
TVAGG3_0537970	8.32382217753537	144269489.439775	4.43386763668339	1.99070297159093e-07	5.48438668673301e-06
TVAGG3_0746660	4.37838411099586	4.39318005671954	6.91238360505681	1.99787409354922e-07	5.48699626440184e-06
TVAGG3_0418660	-6.06017075889927	-6.32487700568124	4.68181070529022	2.13035851557225e-07	5.83268343890837e-06
TVAGG3_0634850	8.2971210352274	144269489.413121	4.41025953876813	2.21550886087058e-07	6.04703594967028e-06
TVAGG3_0527540	-8.14447538139627	-144269489.259975	4.24232790893865	2.23182658866165e-07	6.07277259433367e-06
TVAGG3_0400540	8.30049023379269	144269489.416439	4.41307381839675	2.24079711004128e-07	6.07842071449966e-06
TVAGG3_0146070	5.61979661347133	5.77102380371101	5.07082951049365	2.31289092783174e-07	6.25473816557197e-06
TVAGG3_0471370	-4.41982354429184	-4.4200854778207	12.8104406054622	2.34098653222218e-07	6.29932397918167e-06
TVAGG3_0417090	-4.79189401279525	-4.84338725854894	5.5941706916261	2.343668631093e-07	6.29932397918167e-06
TVAGG3_0014870	6.62539065856491	7.0457899196862	4.66658760726346	2.45607008650826e-07	6.58137200080754e-06
TVAGG3_0585740	-4.78783765457232	-4.8375135947191	5.75640352326598	2.46387721598927e-07	6.58228531398831e-06
TVAGG3_0613510	-4.51913953894462	-4.51929706843102	13.642677785063	2.532548046062e-07	6.74530017343884e-06
TVAGG3_0586870	-4.47496018932523	-4.4988649344848	6.42537985489198	2.66353188013936e-07	7.07280031786404e-06
TVAGG3_0049970	-4.4575433335604	-4.48050684459769	6.46715768617635	2.77039195291372e-07	7.33446710417037e-06
TVAGG3_0470730	-8.11403794805715	-144269489.229364	4.21430462036124	2.81224757462157e-07	7.42298641253405e-06
TVAGG3_0978610	-4.34780208095968	-4.36491345215903	6.72787475330248	2.82998730652987e-07	7.44751286399024e-06
TVAGG3_0152600	8.25877533976787	144269489.374626	4.3755540407949	2.87735473596987e-07	7.54963075961617e-06
TVAGG3_1048680	-4.73620099263302	-4.73626903041965	15.070244670037	2.97325339151154e-07	7.77810145387709e-06
TVAGG3_0306360	8.25134498764399	144269489.367191	4.36890970785451	3.02626299226118e-07	7.89335341413448e-06
TVAGG3_0770430	-4.32713436171348	-4.34388590349623	6.72597064272941	3.05932574839771e-07	7.95605185778e-06
TVAGG3_0705250	4.07476282893283	4.07893313760043	8.46258258865145	3.10114786729078e-07	8.04109399942222e-06
TVAGG3_0936630	-4.40135166365862	-4.42276697153919	6.44519456191655	3.16065948553726e-07	8.17137068167051e-06
TVAGG3_0147700	8.24159607409867	144269489.357415	4.36013685996793	3.19726645359136e-07	8.24184241370218e-06
TVAGG3_0688600	-4.22280591642454	-4.23443315602531	7.18583451336345	3.22277768781267e-07	8.28338428447712e-06
TVAGG3_0560190	-4.18437018443858	-4.19392317289084	7.47574639714014	3.34417370640049e-07	8.57041726617055e-06
TVAGG3_0983760	-4.17845718826346	-4.18782473441472	7.49303825094901	3.36486742157527e-07	8.57831315953895e-06
TVAGG3_0501940	-8.08238967074882	-144269489.197643	4.18584530968641	3.36671546415662e-07	8.57831315953895e-06
TVAGG3_0427720	4.0452164652667	4.04835681757609	8.82390290748122	3.39505562321406e-07	8.62559376779688e-06
TVAGG3_1050370	-5.99492004933923	-6.25944875342238	4.62155567779151	3.41287372061157e-07	8.64594675888264e-06
TVAGG3_1031260	-4.05391780256359	-4.05679892231639	9.01167697549469	3.47488571553534e-07	8.77782019144973e-06
TVAGG3_0163710	-4.42003395940987	-4.44335931729368	6.38802672293524	3.58009698503173e-07	9.01775286286849e-06
TVAGG3_0179630	5.35489795763091	5.47161612546244	5.0148801589294	3.62733232704882e-07	9.10664784998919e-06
TVAGG3_0014900	-4.09584546871339	-4.1024963664203	7.84541302433241	3.63604814337137e-07	9.10664784998919e-06
TVAGG3_0694920	-8.06899035638457	-144269489.184191	4.17370461366102	3.6606866740897e-07	9.13012405489502e-06
TVAGG3_1050450	-4.08011365068034	-4.08673357171427	7.78643668008646	3.66613420534578e-07	9.13012405489502e-06
TVAGG3_0557250	5.05644921459898	5.13557657622821	5.22267636279567	3.68985168458795e-07	9.16330491586686e-06
TVAGG3_0000710	-4.45063491128705	-4.4780449783333	6.12529124266251	3.7345455493456e-07	9.24824538287382e-06
TVAGG3_0654320	-4.37080496994862	-4.39153503503857	6.49916971481544	3.78468809300787e-07	9.34616532996005e-06
TVAGG3_0313740	6.54738615222927	6.96769699043628	4.59650606385394	3.81723989196855e-07	9.39560241734313e-06
TVAGG3_1047320	-5.62560367241652	-5.80655428471683	4.76663193921113	3.82602230924023e-07	9.39560241734313e-06
TVAGG3_0155300	-4.07679776766731	-4.07821557651065	10.0296790616027	3.89168264764658e-07	9.5302983949034e-06
TVAGG3_0282640	-4.41079534442252	-4.43534113002487	6.27633158151101	4.05147987916738e-07	9.89414033649298e-06
TVAGG3_1024330	-4.06668311060808	-4.07283118784445	7.92873619193619	4.10318668626307e-07	9.96557588440031e-06
TVAGG3_0004570	-4.19625834416853	-4.20796576290803	7.1814303333229	4.10333943516029e-07	9.96557588440031e-06
TVAGG3_0681180	-4.85781612796723	-4.92702417235549	5.28190393535905	4.19766620144264e-07	1.01666552834941e-05
TVAGG3_0154750	8.19167346053269	144269489.307336	4.31525204030785	4.39473752361127e-07	1.06147961666183e-05
TVAGG3_0240290	4.28761062150583	4.30324714354503	6.8028202750685	4.4587412694278e-07	1.07399625768512e-05
TVAGG3_1024300	-8.03766296550444	-144269489.15271	4.14525308503897	4.51672916846686e-07	1.08337042801359e-05
TVAGG3_0350470	-4.01495724155316	-4.01951905951616	8.2862781239644	4.52223590640879e-07	1.08337042801359e-05
TVAGG3_0992790	-4.31177962737835	-4.33076068061645	6.60525710818676	4.8484414764474e-07	1.15837019122928e-05
TVAGG3_0581170	8.17238542926498	144269489.287991	4.29795110628377	4.92759441832511e-07	1.1740992538366e-05
TVAGG3_0876120	-4.10545607781213	-4.1149963659771	7.33631369525903	5.13645464928103e-07	1.22056561153805e-05
TVAGG3_0383210	-4.34819796195273	-4.37200656350144	6.24546895170939	5.43481010740826e-07	1.2879915566374e-05
TVAGG3_0252970	-4.12591352673156	-4.13672416859759	7.17986249476104	5.48554514244465e-07	1.29652991892204e-05
TVAGG3_0654330	-3.97041299105846	-3.9734377374844	8.83621616569998	5.50658938170036e-07	1.29802384997514e-05
TVAGG3_0702610	-4.20158933855598	-4.20193263735354	12.2010442103124	5.53392626939868e-07	1.29992398489203e-05
TVAGG3_0330550	-4.22209635440072	-4.23743031820242	6.81041046819854	5.54414040743424e-07	1.29992398489203e-05
TVAGG3_0385100	-4.4843163506408	-4.51899660932786	5.8845145295932	5.63189390002434e-07	1.31699672739031e-05
TVAGG3_0508490	-4.04758521487611	-4.04860621449946	10.4767898790397	5.72780909665643e-07	1.33588267185511e-05
TVAGG3_0058670	8.14080175568761	144269489.256311	4.26965646943327	5.9558205404289e-07	1.38539614470768e-05
TVAGG3_0410780	4.00945605410127	4.01507741073054	7.97900392719805	5.99001538602373e-07	1.3868647032389e-05
TVAGG3_0156610	-4.01123605268395	-4.01797542907843	7.70232542235902	5.99359632411549e-07	1.3868647032389e-05
TVAGG3_0249280	-4.07660827393261	-4.07731887605682	11.0255451164364	6.20016261625995e-07	1.42851105153444e-05
TVAGG3_0483610	-7.98121150331388	-144269489.096066	4.09451195142662	6.20598607914804e-07	1.42851105153444e-05
TVAGG3_0266150	-4.21308059140658	-4.22928921903645	6.66962710425635	6.23729598506424e-07	1.43197920323766e-05
TVAGG3_0477320	-3.95795738961561	-3.96005932209505	9.34318417462944	6.32307276521185e-07	1.44790154540539e-05
TVAGG3_0388530	-3.9565955958467	-3.96024932107158	8.56896649473207	6.39497883917867e-07	1.46057340534195e-05
TVAGG3_0936560	-3.93864678175526	-3.94161948859519	8.82466617432329	6.72437320237865e-07	1.53183654139975e-05
TVAGG3_1012190	4.94713360564579	5.0260940941865	5.12249775724013	7.05852094861561e-07	1.6014912946747e-05
TVAGG3_0471120	8.12296262695129	144269489.238281	4.25367517978357	7.06647134333552e-07	1.6014912946747e-05
TVAGG3_0674420	4.67893462255891	4.72829485052021	5.70282727949576	7.19820532731856e-07	1.62716354270873e-05
TVAGG3_0393060	8.11309812087073	144269489.228397	4.24487998493136	7.43694796607307e-07	1.67683205291305e-05
TVAGG3_0418360	5.23680999665694	5.35265569848681	4.95210260235026	7.47123607553491e-07	1.68026574596724e-05
TVAGG3_0130930	-3.98472166605415	-3.99247355081417	7.4790512851369	8.36793574514757e-07	1.877143041456e-05
TVAGG3_0322650	4.72437166575719	4.78242287380491	5.42561857581444	8.70734327407487e-07	1.94832330721432e-05
TVAGG3_0380980	-4.42570916543539	-4.46162448536609	5.81468574021533	8.84072467955853e-07	1.97316022215159e-05
TVAGG3_0674790	8.08720631656721	144269489.202331	4.22185756628849	9.03377743317531e-07	2.01115610734529e-05
TVAGG3_0047800	-3.89286981264461	-3.89517726393501	9.14195983495379	9.08105688524399e-07	2.01658935769045e-05
TVAGG3_0193490	-3.99160147169449	-4.000189978066	7.35023198051694	9.18037481628774e-07	2.03352222061288e-05
TVAGG3_0782350	-7.89947074180995	-144269489.014084	4.02139697029016	9.39452897044289e-07	2.07560215890071e-05
TVAGG3_0684600	-5.0546368001486	-5.16404183005634	4.90263860524308	9.41743266288888e-07	2.07560215890071e-05
TVAGG3_0770940	-5.83701396749631	-6.10079801573971	4.51403579796167	9.69899205177589e-07	2.12971746399476e-05
TVAGG3_1025620	-4.48148162833605	-4.52450569747956	5.57740926955199	9.7112797246585e-07	2.12971746399476e-05
TVAGG3_0926350	-4.21390116872776	-4.23521666511988	6.24049037823165	9.84564895977027e-07	2.15382732578994e-05
TVAGG3_0730430	-6.42677716514949	-6.91667018757626	4.29237220904035	9.94144569972441e-07	2.16940062595966e-05
TVAGG3_0290180	-5.82690216593524	-6.0907030071586	4.50516756991631	1.00720896253874e-06	2.19248252191148e-05
TVAGG3_0744640	8.06837743812521	144269489.18341	4.2051580994562	1.02115258564596e-06	2.2173599002598e-05
TVAGG3_0964520	-4.58501884641708	-4.63905066337598	5.44826587309724	1.05029127796019e-06	2.27502896965528e-05
TVAGG3_0264000	-5.2124121018591	-5.3486310109793	4.76650961215589	1.10981597706487e-06	2.39807295436371e-05
TVAGG3_0618870	-4.30252909746061	-4.33195484987385	5.91675382222849	1.13426360099815e-06	2.44490657858184e-05
TVAGG3_0826710	-4.78174031685621	-4.85983834624963	5.14147768095992	1.14106016968923e-06	2.45355767219031e-05
TVAGG3_0944870	-4.02097873118559	-4.03223015852366	7.0127771455862	1.15706141750613e-06	2.48191081672362e-05
TVAGG3_0662290	-5.79777857182616	-6.06069933159922	4.50612471648319	1.2061014938728e-06	2.58082300242296e-05
TVAGG3_0424890	-4.11899356749084	-4.13489422435609	6.68590389472161	1.23488164688259e-06	2.63600886172322e-05
TVAGG3_0662730	-4.12861687795274	-4.14591400997971	6.5156701585769	1.24723773443098e-06	2.65595359100084e-05
TVAGG3_1034010	-3.8339423916858	-3.83773037797147	8.33723226232022	1.25530652421038e-06	2.66669453432257e-05
TVAGG3_0147870	4.22791089776932	4.24959726648856	6.25203321732905	1.26636358013687e-06	2.6837166640593e-05
TVAGG3_0216470	-4.05342970752953	-4.06743560665534	6.66612737023175	1.2825300080717e-06	2.71145912497844e-05
TVAGG3_0740070	8.01482771129917	144269489.129838	4.1574411967054	1.28947798527706e-06	2.71962629622072e-05
TVAGG3_0654410	-4.14247741324527	-4.16142471929901	6.36964003383594	1.30195302379521e-06	2.73938373693998e-05
TVAGG3_0528350	-4.49785594234367	-4.54812622078087	5.3733156758155	1.30595790816313e-06	2.74126783770623e-05
TVAGG3_0013850	-3.96831569763882	-3.96889169973142	11.2231145358465	1.3126582765609e-06	2.74878749790044e-05
TVAGG3_0586130	6.35375006173699	6.77350403582721	4.42142862155159	1.34259410596882e-06	2.80481271047895e-05
TVAGG3_0227410	-4.42785843886273	-4.47060239961516	5.55511947930937	1.34884362367678e-06	2.81120694712399e-05
TVAGG3_0969770	8.03516540394882	144269489.149896	4.17598256252103	1.35295794873309e-06	2.81313143302616e-05
TVAGG3_0613660	-3.85962189895236	-3.86108855100049	9.77263755706994	1.36726108210344e-06	2.83138797041974e-05
TVAGG3_0615040	-4.06020917991137	-4.07491765313735	6.63683258914504	1.36974804582444e-06	2.83138797041974e-05
TVAGG3_0607140	-3.83754726933994	-3.84112567446653	8.48757182557664	1.37137325699776e-06	2.83138797041974e-05
TVAGG3_0228100	-3.83767113955595	-3.83953085521766	9.40965953053762	1.38893594926994e-06	2.86094844129994e-05
TVAGG3_0312950	7.99679821198228	144269489.111783	4.141377033904	1.3969586325175e-06	2.8707662713926e-05
TVAGG3_0885730	-4.28005027198493	-4.31044637288591	5.87283978424705	1.43057922859104e-06	2.93302011145549e-05
TVAGG3_0653310	7.99639854659579	144269489.111257	4.14127928129129	1.47889507842589e-06	3.0231881423942e-05
TVAGG3_0170120	5.14788884393983	5.26413725645256	4.82540006383869	1.48141705707157e-06	3.0231881423942e-05
TVAGG3_0830570	3.94531274088695	3.95437423203745	7.19572884205861	1.4964912686063e-06	3.0410329250614e-05
TVAGG3_1023690	-4.18426238654154	-4.20838426772685	6.04714228608073	1.49706021946081e-06	3.0410329250614e-05
TVAGG3_0282580	-4.2139332370905	-4.21404289749341	13.8580300645043	1.5444858718953e-06	3.1301580337078e-05
TVAGG3_0598590	7.97683607650215	144269489.091714	4.12377163503641	1.58207400296166e-06	3.19898266286926e-05
TVAGG3_0513590	-3.81271457220037	-3.8169735880024	8.18748906022947	1.62931679479214e-06	3.28696953384154e-05
TVAGG3_0362990	-3.79653104542516	-3.79981962464759	8.53977824600227	1.63508379385507e-06	3.29107276863614e-05
TVAGG3_0619300	-3.93814821210545	-3.94831312874148	7.05014895120967	1.63895960269154e-06	3.29135942080378e-05
TVAGG3_0227250	4.50108040172903	4.54822354713634	5.44213524904497	1.65314018001892e-06	3.30599679062556e-05
TVAGG3_0175960	-3.89801928356701	-3.90640342521977	7.28913815749874	1.6537483945847e-06	3.30599679062556e-05
TVAGG3_0623180	4.08414129565712	4.10089363475417	6.37442140052299	1.67280047150202e-06	3.3319822465239e-05
TVAGG3_0733450	-4.07927236331853	-4.09666873777673	6.44197230847025	1.67430596099148e-06	3.3319822465239e-05
TVAGG3_0413740	5.71627574316799	5.94049671438807	4.55709472214294	1.6869137154396e-06	3.34951155750349e-05
TVAGG3_0322900	5.7167610668135	5.94096397006545	4.55746193202255	1.70296634184641e-06	3.37378680218382e-05
TVAGG3_0846150	-3.94409601860529	-3.95476546108817	6.98225201576141	1.70946178881244e-06	3.37906168837903e-05
TVAGG3_0833850	-3.78495989774851	-3.78732096997792	9.00817208625287	1.76507523768257e-06	3.48118641955471e-05
TVAGG3_0226940	-3.9484647537523	-3.95924179632615	7.02880900057629	1.79047728945484e-06	3.52340352317721e-05
TVAGG3_0833170	-7.76856097208366	-144269488.882633	3.90484851831211	1.81040231071627e-06	3.54920801558992e-05
TVAGG3_0641830	5.67235385879293	5.89471109025892	4.62398388413625	1.81164202247671e-06	3.54920801558992e-05
TVAGG3_0011970	-5.3911642334504	-5.57119385789715	4.54230801493552	1.85827907585736e-06	3.63250295626573e-05
TVAGG3_0612290	-3.92583058400971	-3.92630211969323	11.4654183211032	1.86636399675942e-06	3.63389832961085e-05
TVAGG3_0166120	5.68876138907906	5.91205632742412	4.58360843321629	1.86723677780594e-06	3.63389832961085e-05
TVAGG3_0734930	4.65844550026548	4.7229716723908	5.29738774591244	1.88095349563538e-06	3.65252995980649e-05
TVAGG3_0363350	-3.78949678191956	-3.79106723207333	9.59100519316726	1.91206234350675e-06	3.70477837810011e-05
TVAGG3_0804830	-4.14974324237297	-4.17298857710178	6.15682165428409	1.91753067295172e-06	3.70722596770666e-05
TVAGG3_0223040	-4.22742526897406	-4.25875838807573	5.74383857535673	1.98880051137312e-06	3.83660072390929e-05
TVAGG3_0471050	7.93802080667457	144269489.052675	4.08970480348352	1.99737189504264e-06	3.84472284425674e-05
TVAGG3_0950300	-3.92480228748014	-3.92522972612578	11.6073422584803	2.0172011884243e-06	3.87443260940057e-05
TVAGG3_0221110	-7.74690762732383	-144269488.860839	3.88572570966684	2.028132283139e-06	3.88695961046813e-05
TVAGG3_0924060	-3.82577405243676	-3.83308153783794	7.37296104743468	2.11325744091852e-06	4.04094265441343e-05
TVAGG3_0361640	7.92446916553829	144269489.039102	4.0776715014222	2.11764463060232e-06	4.04094265441343e-05
TVAGG3_0611830	-3.83645123425899	-3.84332583659802	7.5713946905942	2.15844609524928e-06	4.10990513514421e-05
TVAGG3_0451650	7.92248468805566	144269489.037045	4.0761318606562	2.19590452962939e-06	4.1635778300606e-05
TVAGG3_0363890	-3.97322560664315	-3.98722356627188	6.61299068872312	2.19607950428559e-06	4.1635778300606e-05
TVAGG3_0711600	5.31944254284618	5.47235845307821	4.64983107494289	2.27757144801616e-06	4.30881328019538e-05
TVAGG3_0554340	-3.9578019119464	-3.97160508552017	6.59222086988135	2.29197338855264e-06	4.32677460245826e-05
TVAGG3_0270450	5.66479542534618	5.88886144063019	4.51070615388009	2.3482304042091e-06	4.42350411186056e-05
TVAGG3_0695080	-4.17477916146877	-4.20309790744662	5.89810305395528	2.37392270615106e-06	4.46236728729803e-05
TVAGG3_0548160	-3.79635133239475	-3.79733277696392	10.277774367535	2.3835753030595e-06	4.47097869612182e-05
TVAGG3_1026860	-4.02802122604354	-4.04519679135591	6.48217053558906	2.44931407458051e-06	4.58453352048869e-05
TVAGG3_0523940	7.89361821157957	144269489.008107	4.05061647761881	2.50195336817702e-06	4.67314001988318e-05
TVAGG3_0662650	-3.955750073882	-3.96998198046355	6.58649049719486	2.52099482276132e-06	4.69875060411497e-05
TVAGG3_0199230	-7.69924744115193	-144269488.812882	3.84382184916115	2.55664949823762e-06	4.74693324486898e-05
TVAGG3_0835320	5.00840912276139	5.12154558364915	4.8857076226354	2.55761489486475e-06	4.74693324486898e-05
TVAGG3_1006310	-3.7177305983812	-3.72009647711031	8.9387638439727	2.64219034600626e-06	4.89360296016622e-05
TVAGG3_0334660	-4.90879939113659	-5.01812124409668	4.73529419973065	2.70710735394918e-06	4.99630416388498e-05
TVAGG3_0487840	6.24452792510606	6.66386765698432	4.32362632710795	2.70897616871259e-06	4.99630416388498e-05
TVAGG3_0641740	-4.06812558105873	-4.09078306187124	6.05538846185085	2.77022440591657e-06	5.09860091076418e-05
TVAGG3_0490910	7.87258324496376	144269488.986987	4.03215534693478	2.77802427137484e-06	5.10230457842512e-05
TVAGG3_0309540	5.63660317676211	5.8605735915414	4.48536113193756	2.81056609643105e-06	5.1513411031468e-05
TVAGG3_0488700	3.7847943826317	3.79132089736327	7.5317646902902	2.86465324251195e-06	5.2395815323621e-05
TVAGG3_0477330	-4.00753049714184	-4.02611581673285	6.29342126771969	2.93207442799866e-06	5.35179464953129e-05
TVAGG3_0436030	-3.72810805540968	-3.73278753316573	7.96813595997386	2.94499560285251e-06	5.36427298238589e-05
TVAGG3_0549980	-4.61631503094356	-4.69331902643121	5.04504434539724	3.00232233037288e-06	5.45741725042625e-05
TVAGG3_0444730	-7.65025073096129	-144269488.763733	3.80065505087816	3.02073744047721e-06	5.47959285498911e-05
TVAGG3_0503410	-4.25058602389848	-4.28997025948072	5.48353038790671	3.05983705940988e-06	5.5391218718188e-05
TVAGG3_0425090	4.00320362072631	4.02024673131519	6.3668916641985	3.13393088940472e-06	5.6616259674164e-05
TVAGG3_0728360	-3.86601554458153	-3.86636265934615	11.8482251324812	3.14881846818195e-06	5.67688826492681e-05
TVAGG3_0359540	-4.74344258983309	-4.83539386303044	4.81913593497544	3.20582200788684e-06	5.76786261663885e-05
TVAGG3_0040210	-3.85425069503515	-3.86509293472933	6.91931817547796	3.32448454271752e-06	5.96917631946999e-05
TVAGG3_0754970	5.01649129473428	5.13175123155454	4.75428358268677	3.36817588035785e-06	6.03533304090138e-05
TVAGG3_0661410	7.83153759915454	144269488.9458	3.99609233899295	3.37726698548374e-06	6.03934802110034e-05
TVAGG3_0646440	-4.85368742840356	-4.9619664652681	4.78864906620884	3.39159969184952e-06	6.05270098853144e-05
TVAGG3_0422080	-7.62478181271421	-144269488.738046	3.77860690536999	3.42441948912819e-06	6.09892570023316e-05
TVAGG3_0602620	-3.71807243294335	-3.71923112373848	9.96760093230685	3.43749393074621e-06	6.10986824464891e-05
TVAGG3_0564020	4.25189510194909	4.28933878024406	5.42332221505492	3.49048451409752e-06	6.19157172561041e-05
TVAGG3_0319890	7.82022039494272	144269488.934448	3.98613636702175	3.545916159785e-06	6.27726844671978e-05
TVAGG3_0258090	-3.7563403798351	-3.76398425070842	7.2568709246285	3.57651317202174e-06	6.30462149607441e-05
TVAGG3_0652610	-3.87316049216423	-3.8734337583809	12.1990141610207	3.57659369085956e-06	6.30462149607441e-05
TVAGG3_0283570	7.81960157153742	144269488.933818	3.98563499411717	3.5828214264216e-06	6.30462149607441e-05
TVAGG3_0703540	-4.02994990663489	-4.05215913040089	6.11402502847394	3.66589116237896e-06	6.43794750747668e-05
TVAGG3_0391400	5.21815029552343	5.36929441524627	4.65605421939887	3.67634443870852e-06	6.44346969615393e-05
TVAGG3_0381500	-3.66257538632581	-3.66489737366038	8.91696351759819	3.72674706421364e-06	6.51884962660863e-05
TVAGG3_0241120	4.58158280542775	4.64914750608448	4.97316577675585	3.76569814832343e-06	6.57393957933056e-05
TVAGG3_0652340	4.5624251214342	4.62905871718345	5.03955361020011	3.81248399940005e-06	6.64246224085194e-05
TVAGG3_0583720	-7.58934595704048	-144269488.702442	3.74768467040402	3.87403180099222e-06	6.73638350247483e-05
TVAGG3_0858680	-4.31021256924186	-4.3598888977482	5.21863265178244	3.90605703295319e-06	6.77870055167625e-05
TVAGG3_0275410	6.17483056681679	6.59396565886061	4.26162656713627	4.01279190324886e-06	6.95025018055834e-05
TVAGG3_0948810	7.792607467623	144269488.906728	3.96197959539214	4.04053436362527e-06	6.98457861759223e-05
TVAGG3_0330730	-3.64611720661465	-3.64852625684441	8.84221985005016	4.05502612872389e-06	6.99591200603323e-05
TVAGG3_0262880	-4.34930193424371	-4.40327241589494	5.214630724478	4.17686322164144e-06	7.19203635976385e-05
TVAGG3_1009360	-4.19223687247465	-4.2320657133726	5.35055536171462	4.19284137740868e-06	7.20547555228751e-05
TVAGG3_1053940	-3.95246719685451	-3.97107429246388	6.26198483933194	4.20895267876833e-06	7.21909082023767e-05
TVAGG3_0996590	-4.83328895028052	-4.94191516698436	4.68985486733555	4.30090085121258e-06	7.36247415617284e-05
TVAGG3_0492070	-3.79810702398612	-3.80852660732273	6.89205128365483	4.3131717560077e-06	7.36917096917905e-05
TVAGG3_1012690	-3.644354791391	-3.64832132504864	8.10297156029247	4.4001234160204e-06	7.50318917517134e-05
TVAGG3_0973510	6.157573666162	6.57665116467021	4.24631894754099	4.4251383792823e-06	7.53127798296385e-05
TVAGG3_0155570	-3.70005207196234	-3.70089833151028	10.3959644437721	4.44752669781867e-06	7.54928269505729e-05
TVAGG3_0730410	7.78719022730843	144269488.901063	3.95839865339229	4.45462332795034e-06	7.54928269505729e-05
TVAGG3_0433370	7.77691786857501	144269488.890892	3.94871496848046	4.46140685585849e-06	7.54928269505729e-05
TVAGG3_0178670	-3.6378227363505	-3.64207604015613	7.9633878820469	4.5339324804848e-06	7.65730818926322e-05
TVAGG3_0339620	-3.74524591598963	-3.75352685952345	7.18609746448435	4.54893485565821e-06	7.66795596318982e-05
TVAGG3_0170130	4.27178098550387	4.31459299940271	5.33954734851852	4.59159464206199e-06	7.72238424975487e-05
TVAGG3_0444400	7.7649033445414	144269488.878889	3.93792100508666	4.59874288920294e-06	7.72238424975487e-05
TVAGG3_0440720	-5.24718129583597	-5.42707575597611	4.42237992317286	4.74340264675211e-06	7.95015926497464e-05
TVAGG3_0369400	-3.98760435758705	-4.01079072248469	5.95463413127954	4.79924792489127e-06	8.02849520034942e-05
TVAGG3_0148980	7.75625410635981	144269488.87016	3.9306281318911	4.84569844454645e-06	8.09084800892452e-05
TVAGG3_0535450	-4.19849680358171	-4.23968557184084	5.43679034736517	4.88941230971048e-06	8.14840433315834e-05
TVAGG3_0890160	4.51532843319105	4.58136847118992	5.03275486708161	4.98403470459306e-06	8.28809687882914e-05
TVAGG3_1056150	3.75452372712453	3.76309210138548	7.15093464029976	4.99203657288824e-06	8.28809687882914e-05
TVAGG3_0746710	6.13321836393011	6.55219774262907	4.22477894858953	5.10326744056825e-06	8.45684318722738e-05
TVAGG3_0006520	-3.73852704836016	-3.74704968243113	7.19580316715509	5.24046616473879e-06	8.64963043981799e-05
TVAGG3_0685820	-7.48852260320118	-144269488.601126	3.6601718229766	5.24126104156346e-06	8.64963043981799e-05
TVAGG3_0486610	4.48792889944756	4.5528280554724	5.09132208370089	5.24903843614182e-06	8.64963043981799e-05
TVAGG3_0545340	-3.96463254939155	-3.98793470472866	5.91219226974811	5.34998765608503e-06	8.79953193582942e-05
TVAGG3_0602340	-3.91623220173268	-3.93520200826778	6.20993213505032	5.41767410781775e-06	8.89426721313246e-05
TVAGG3_0591690	-3.73210398349658	-3.74159999391528	6.91901006380711	5.49326570497594e-06	9.00160417380443e-05
TVAGG3_0506030	-3.60937544974351	-3.6108211807002	9.52169332913195	5.52585861348477e-06	9.03821327207454e-05
TVAGG3_0991600	-3.87948680603935	-3.89640169570659	6.31357865945347	5.57969170418623e-06	9.10936334520478e-05
TVAGG3_0163780	5.15625192900096	5.30713233814225	4.60563391511027	5.60917203241123e-06	9.1343361817894e-05
TVAGG3_0319010	4.18973445829817	4.22803794442816	5.47420982896999	5.61571031139956e-06	9.1343361817894e-05
TVAGG3_0263630	4.3387327828157	4.39049638822901	5.17121316328103	5.65691889006244e-06	9.18441932500745e-05
TVAGG3_1006930	-3.70343384666146	-3.7114228280984	7.1970080812147	5.675308443388e-06	9.19733809501996e-05
TVAGG3_0922940	7.71647592884488	144269488.83023	3.89596309566162	5.72158691013193e-06	9.25532297242625e-05
TVAGG3_0564890	3.94113698660554	3.96094582558439	6.08844360619023	5.79432535046187e-06	9.3558191006725e-05
TVAGG3_0737830	7.72002485439804	144269488.833689	3.89966799679014	5.82448507922231e-06	9.37434181880704e-05
TVAGG3_0175870	3.61343243837479	3.61770781223653	7.94931568823851	5.8270636532512e-06	9.37434181880704e-05
TVAGG3_0953980	-3.92110173741177	-3.9413548995095	6.13377143252867	5.92495698230017e-06	9.51446644006526e-05
TVAGG3_0604130	4.50249027211781	4.56991289070938	4.90186629376818	6.05480241041235e-06	9.70097378072571e-05
TVAGG3_0986520	-3.59845790022049	-3.60267874081206	7.96927890900599	6.06310861295357e-06	9.70097378072571e-05
TVAGG3_0535920	4.75188192405341	4.84515190347732	4.72837399291943	6.20918866953927e-06	9.91670422294532e-05
TVAGG3_0897030	-4.28441014546355	-4.33891600958206	5.11959446652033	6.26769278053218e-06	9.98560674842448e-05
TVAGG3_0576120	4.57810034608299	4.65472370917179	4.91208974148045	6.27498427702718e-06	9.98560674842448e-05
TVAGG3_1090130	-3.9326731968617	-3.95511894651388	5.96153897424618	6.3126949117954e-06	0.000100275168184483
TVAGG3_0302960	7.6915504373894	144269488.805182	3.87444301180238	6.34865434075424e-06	0.000100664994007355
TVAGG3_0218230	-4.42778859636074	-4.49650712525764	4.92198321580635	6.44099294111698e-06	0.000101945769782563
TVAGG3_0496060	-3.78961864972477	-3.80273689289846	6.57273707371955	6.50552743766063e-06	0.000102725247575168
TVAGG3_0274520	-3.93731168615614	-3.95978033596413	6.02783782201923	6.51354507651078e-06	0.000102725247575168
TVAGG3_0274600	3.6636015124396	3.67035917106029	7.38219694981506	6.58451052710534e-06	0.000103659008583858
TVAGG3_0902190	-3.64778252575217	-3.65460536984961	7.35727726940125	6.66120799853506e-06	0.000104679518208708
TVAGG3_0530480	4.25789172748627	4.30535771604641	5.14639751364309	6.80837992534544e-06	0.000106801917120721
TVAGG3_0387870	7.68968463125022	144269488.803074	3.87429709098894	6.88559703422859e-06	0.000107821356045754
TVAGG3_0078810	4.73042155940755	4.82366306741849	4.70918883364118	7.00146486794712e-06	0.000109441337368478
TVAGG3_0609440	-3.56793118398412	-3.57197097844598	7.9926386730315	7.05900256347699e-06	0.000110145427609935
TVAGG3_0798590	7.67274973385638	144269488.786166	3.85903250162585	7.11489249773771e-06	0.00011082136441706
TVAGG3_0763980	3.83457043559104	3.84984702209573	6.36062591724218	7.2087045772565e-06	0.000112084549476355
TVAGG3_0185500	-3.65032759637999	-3.65761917679335	7.29023388977315	7.25781090687675e-06	0.000112649403089833
TVAGG3_0477740	-5.16635004346405	-5.34606104761517	4.35012255390018	7.44144233873265e-06	0.000115296582879204
TVAGG3_0820430	7.6601406548741	144269488.773449	3.84849516199884	7.57215416862607e-06	0.00011711598447475
TVAGG3_0462690	6.04155487026287	6.45918283621168	4.2020693085792	7.93524773524267e-06	0.000122516889726619
TVAGG3_0476390	-3.56757985461961	-3.56870174804353	9.86001322956173	7.99899104160074e-06	0.000123262702572751
TVAGG3_0564030	7.64280987937912	144269488.756071	3.8333591710556	8.01151639906834e-06	0.000123262702572751
TVAGG3_0214300	-3.77710813856812	-3.79176938961194	6.39028900382741	8.05806930008598e-06	0.000123665055928807
TVAGG3_0373300	5.46162475295029	5.68502418389183	4.32936786197146	8.06572222766152e-06	0.000123665055928807
TVAGG3_0266860	-3.61455210648924	-3.61518876608174	10.7182869127541	8.18825833972025e-06	0.000125325842921829
TVAGG3_0304970	7.62511148426057	144269488.7384	3.81737251216941	8.30315027529815e-06	0.000126864077689824
TVAGG3_0376570	7.64106167140601	144269488.754179	3.83277835163226	8.39223315064801e-06	0.000128003334699157
TVAGG3_0781710	-3.75308470635248	-3.76613400094152	6.58561587581595	8.47591798621126e-06	0.000129056464536163
TVAGG3_0543820	5.4501204199713	5.67351294766568	4.31911608543085	8.50690237368605e-06	0.000129304916080028
TVAGG3_0317240	4.56313607802786	4.64120701029782	4.77335514828258	8.59906236178016e-06	0.000130480781035205
TVAGG3_0789700	4.49440102610181	4.56887223324058	4.96997072941795	8.64142945344025e-06	0.00013089835405761
TVAGG3_0656270	-3.96617376473819	-3.99600942257595	5.62081250051109	8.66134134662837e-06	0.000130974931924315
TVAGG3_0254980	7.61285691659431	144269488.726072	3.8069500665918	8.71007598264691e-06	0.000131326120487223
TVAGG3_0517980	7.61275625797046	144269488.72598	3.80679193011432	8.72863359087117e-06	0.000131326120487223
TVAGG3_0419140	5.44605039064948	5.66941882568802	4.31553431617359	8.72925437902823e-06	0.000131326120487223
TVAGG3_0208620	7.61014154633005	144269488.723304	3.80489935939827	8.89002029166606e-06	0.000133516897600218
TVAGG3_0305100	6.0282395624613	6.44684517944208	4.13222530668709	8.99196160847549e-06	0.000134818254320272
TVAGG3_0868330	7.59890787425486	144269488.712071	3.79486669751331	9.07264106987151e-06	0.000135641789077575
TVAGG3_0801230	-3.68738331172058	-3.69835649183123	6.68125079017546	9.07766056667076e-06	0.000135641789077575
TVAGG3_0205650	7.60419194865112	144269488.717289	3.80005957595118	9.20125432406155e-06	0.000137255935906813
TVAGG3_0435990	7.59504950924018	144269488.708128	3.79203661359286	9.37037888950912e-06	0.000139542669408636
TVAGG3_0159340	-3.83668451901869	-3.83678265807802	13.6376349686818	9.51646294734807e-06	0.000141479152350456
TVAGG3_0271750	4.66486922418663	4.75745630950441	4.6939953045518	9.59860068858727e-06	0.00014246003984947
TVAGG3_0000730	-5.46048679713784	-5.72301440150084	4.17598435808766	9.70734252498176e-06	0.000143831817983595
TVAGG3_0147060	-3.59786641305305	-3.60540988935075	7.13382276514856	9.74891657805157e-06	0.000144205450590776
TVAGG3_0174400	7.57063931686832	144269488.683611	3.77104394736125	1.01829897191473e-05	0.000150373931933003
TVAGG3_0284960	3.74722636097492	3.76135474140955	6.33759815695376	1.02258491638725e-05	0.000150754324797157
TVAGG3_0866060	7.56541420161441	144269488.678374	3.76647739754767	1.02929143351689e-05	0.000151489704138312
TVAGG3_0859980	-3.48346979126726	-3.48639496305682	8.36936495630958	1.03962339044357e-05	0.000152755330169176
TVAGG3_0845880	6.00421837243942	6.4226348220476	4.11157378256954	1.0505979842778e-05	0.000154111012136324
TVAGG3_0790760	-5.42472548898423	-5.68616538267704	4.21074940035072	1.05986341274378e-05	0.000155211891142012
TVAGG3_0177820	7.56041541277546	144269488.673302	3.76257229548265	1.06208096388155e-05	0.000155278702779101
TVAGG3_0315830	7.55850948762466	144269488.671371	3.76106759526232	1.07228480998893e-05	0.000156510974914941
TVAGG3_0302570	7.56262696647783	144269488.675457	3.76497747235683	1.07495990055593e-05	0.000156642090633076
TVAGG3_1075600	-3.5268154731037	-3.53184716561326	7.6624198633292	1.07822907941332e-05	0.000156859200727852
TVAGG3_0222560	-3.73283500473043	-3.74777018634321	6.31869002733918	1.08579020443642e-05	0.000157698952921112
TVAGG3_1002760	5.97067997511018	6.38812884736581	4.13961833362727	1.11755209430067e-05	0.000162045053673597
TVAGG3_0203990	-3.61491448253014	-3.62377009062531	6.96940076210179	1.12425492485443e-05	0.000162749284359879
TVAGG3_0779380	4.05681510185868	4.09369751475393	5.46283444739471	1.1460934387762e-05	0.000165638684528705
TVAGG3_0358620	-3.89173052714742	-3.91989598805576	5.58365504930989	1.14828734883653e-05	0.00016568414512836
TVAGG3_0804330	-4.25521507225969	-4.31608803598537	4.88095387796464	1.17303527951483e-05	0.000168978415428149
TVAGG3_0659650	-3.50829372083695	-3.51296043162599	7.7645716488311	1.17552948954676e-05	0.000169061467860428
TVAGG3_0642060	5.97538323690741	6.39378298028171	4.08591925157512	1.18251922293825e-05	0.000169760379427069
TVAGG3_0032930	7.54984903742242	144269488.662418	3.75560030061461	1.18424039641161e-05	0.000169760379427069
TVAGG3_0669500	7.52012913811444	144269488.632778	3.72850046812557	1.21365756521646e-05	0.000173694887905005
TVAGG3_0362140	-3.75644926769348	-3.75656106209214	13.3688430697939	1.23342294017866e-05	0.000176237546849514
TVAGG3_0926400	-3.69945439089711	-3.71398950691806	6.32504649125455	1.25429049004057e-05	0.000178929206475691
TVAGG3_0556620	7.50932508517371	144269488.621902	3.71944593040964	1.26663892615017e-05	0.000180398849320515
TVAGG3_0996760	-3.77029377054521	-3.79124659617698	5.8420305028282	1.30963400100699e-05	0.000186221505691575
TVAGG3_0873820	7.49640462856577	144269488.608909	3.70851895435084	1.31670565568824e-05	0.000186925556530556
TVAGG3_0694520	7.48211944069368	144269488.594674	3.69535449760792	1.32717995528686e-05	0.000188109621958343
TVAGG3_0608060	-4.66145931138798	-4.77049914981335	4.53467677340459	1.32933898391358e-05	0.00018811320196119
TVAGG3_0796910	4.24363991648586	4.3003922533453	5.02065301061951	1.34001852834447e-05	0.000189097265021325
TVAGG3_0300820	-3.53872960652003	-3.53926981913476	10.8802105184625	1.34058292466343e-05	0.000189097265021325
TVAGG3_0541990	-4.08356269774847	-4.13090582022456	4.95333402344242	1.34897696718376e-05	0.000189977331352907
TVAGG3_0859310	7.48283760224039	144269488.595292	3.69684077109719	1.3578029267249e-05	0.000190915320606168
TVAGG3_0828220	-3.43513759073762	-3.43720473986408	8.83608004717061	1.37535389064149e-05	0.000192902016829702
TVAGG3_0691550	3.70757973206563	3.7222931680123	6.25643868281183	1.37630862733533e-05	0.000192902016829702
TVAGG3_1027800	3.48208657570297	3.48707831628312	7.58030589975799	1.4178266633452e-05	0.000198405712127798
TVAGG3_0926790	5.3597547638952	5.58277698296028	4.23956479915794	1.43953651553782e-05	0.000201022220902924
TVAGG3_0002910	-3.43768907475584	-3.44112295133048	8.09097182074141	1.44108488669065e-05	0.000201022220902924
TVAGG3_0841970	-3.57379069658234	-3.58265976911051	6.93085315178849	1.45127617972709e-05	0.000202124025283949
TVAGG3_0869000	7.4421668659691	144269488.554496	3.66161647415306	1.48410918850788e-05	0.000206370766654346
TVAGG3_0013960	4.72279244260747	4.83513989340146	4.64062585045471	1.4900373679655e-05	0.000206727029790897
TVAGG3_0764080	-5.37950849969388	-5.64129722798962	4.09433038825449	1.49136105883633e-05	0.000206727029790897
TVAGG3_0324070	-3.60305016636981	-3.61402738310795	6.58994878889678	1.49786181719561e-05	0.000207302194354733
TVAGG3_0058270	5.92379133896064	6.34197808985119	4.0409359665038	1.50931350191867e-05	0.000208559683901489
TVAGG3_0904260	3.81225474270413	3.83412947424781	5.91609804576737	1.52885412001247e-05	0.00021092923195665
TVAGG3_0302440	7.42268935810772	144269488.534923	3.64506651707773	1.55482997923869e-05	0.000214177829640129
TVAGG3_1025540	-3.52321138614703	-3.52368039624875	11.0647750885091	1.55776189314653e-05	0.000214246939937282
TVAGG3_0186310	-3.9068156545065	-3.94174585088054	5.24716091026407	1.57439934797968e-05	0.000216197891772412
TVAGG3_0325540	-3.66734240124842	-3.68204528813979	6.30348656789793	1.58511211419334e-05	0.000217330457211952
TVAGG3_1002260	7.41620972879178	144269488.528295	3.64063138911	1.61982008147622e-05	0.000221331080036629
TVAGG3_0653660	5.33738387309757	5.56032966256286	4.21990982651725	1.62014840231567e-05	0.000221331080036629
TVAGG3_1044700	7.42074554181132	144269488.532818	3.64477980763582	1.62182256923392e-05	0.000221331080036629
TVAGG3_0974330	7.4128648757359	144269488.524947	3.6376672778144	1.63222929182098e-05	0.000222407008295112
TVAGG3_0960920	-3.67527618474508	-3.69094706047426	6.25155464534375	1.69302402118047e-05	0.000230334873005047
TVAGG3_0281680	-3.43662711845104	-3.44135974863289	7.6286434594768	1.71628245732796e-05	0.000233139385882948
TVAGG3_0281960	3.45498877510401	3.45576786534241	10.2603866094309	1.72755498294368e-05	0.000234085269232118
TVAGG3_0606750	7.39463660512389	144269488.506555	3.62289897409136	1.72855615097673e-05	0.000234085269232118
TVAGG3_0453910	-3.47727725177078	-3.48386319111188	7.19329307821771	1.74754526322459e-05	0.000236293850315767
TVAGG3_0175320	-3.41028165306798	-3.41177247290457	9.3039328885044	1.75557132593438e-05	0.000237015571354326
TVAGG3_0488670	5.89760895773041	6.31560617783397	4.01863899767063	1.76107930571176e-05	0.000237067641998339
TVAGG3_0320040	4.2315958681638	4.29008145584681	4.85808194183315	1.76133513508294e-05	0.000237067641998339
TVAGG3_0074200	4.97754441704462	5.12942749826347	4.3446405646064	1.78542046812423e-05	0.000239943092179622
TVAGG3_0340130	3.87195918250859	3.90232619075889	5.33348847638681	1.80030090665904e-05	0.000241574623943777
TVAGG3_1054100	7.3547493015239	144269488.466587	3.58805985664406	1.82671044795273e-05	0.000244745886157314
TVAGG3_0596570	7.35486781304533	144269488.466675	3.5884601469212	1.84012501767239e-05	0.000246169076719268
TVAGG3_0526740	4.41106381640443	4.48782515463185	4.72104324146779	1.86804928465495e-05	0.000249526098386637
TVAGG3_0434330	5.310072651026	5.53292833249052	4.19593343271633	1.87093092461734e-05	0.000249532935422489
TVAGG3_0007270	7.34566345093639	144269488.457367	3.58124196425141	1.89336140814188e-05	0.000252126403379373
TVAGG3_0276730	-3.51496993782274	-3.51532001082519	11.4799020479762	1.89609579673916e-05	0.000252126403379373
TVAGG3_0797500	7.40167997153901	144269488.513211	3.63265725183955	1.90178669783362e-05	0.000252502282049716
TVAGG3_0166370	-3.40082362483113	-3.40198934821694	9.62398786750248	1.91099080845579e-05	0.000253342781463854
TVAGG3_1055770	-3.38017233589364	-3.38282057288634	8.42369110234073	1.92451867674804e-05	0.000254753102916077
TVAGG3_0553500	3.4103596923246	3.41422766879002	7.91393096928501	1.95150923451731e-05	0.000257938611866636
TVAGG3_0605810	-3.63691598816918	-3.65267150254025	6.13943162516936	1.96368312863682e-05	0.000259159138653626
TVAGG3_0668410	-3.57142912788666	-3.58324557749372	6.46195437067993	1.97089655476928e-05	0.00025972233223985
TVAGG3_1012430	7.31999719394365	144269488.43158	3.55951185270002	1.98308528787326e-05	0.000260345542423605
TVAGG3_1024660	7.32122147160682	144269488.432799	3.56065708498949	1.98324664703715e-05	0.000260345542423605
TVAGG3_0179580	7.32367736174507	144269488.435244	3.56295283060375	1.98448507836504e-05	0.000260345542423605
TVAGG3_0305630	4.72616236345435	4.84128363842477	4.44744104017027	2.00041794225512e-05	0.000262045833267774
TVAGG3_0441630	-3.38544741583839	-3.38874486297923	8.1258392038125	2.01725214119698e-05	0.000263858843693983
TVAGG3_0371230	-3.38422844612087	-3.38754801799443	8.1096749799131	2.02024409588746e-05	0.000263858843693983
TVAGG3_1000950	7.3227747655264	144269488.434259	3.56294023560714	2.0299395105133e-05	0.00026443183856552
TVAGG3_0324200	4.9572854516453	5.10905166164505	4.32697812165657	2.03063015776834e-05	0.00026443183856552
TVAGG3_1049140	7.34262595483623	144269488.454045	3.58123007778269	2.03942908224207e-05	0.000265185940841388
TVAGG3_0560300	3.53714552056514	3.54677659115947	6.66234433506626	2.04321202013548e-05	0.000265286556252054
TVAGG3_0612180	5.29332769797427	5.51610642568373	4.18135446581616	2.04708704450001e-05	0.000265398814475178
TVAGG3_0562290	-3.38019448265029	-3.38369671616836	8.01135148391799	2.06613234691606e-05	0.000267362125320948
TVAGG3_0477640	3.58419968509771	3.59669591154203	6.28206299767831	2.07391390543939e-05	0.000267362125320948
TVAGG3_0888510	7.29685352531345	144269488.408316	3.54002888729773	2.07416314145264e-05	0.000267362125320948
TVAGG3_0205580	7.29649392926821	144269488.407942	3.53986434969149	2.07436131714529e-05	0.000267362125320948
TVAGG3_0867020	-3.58028296669071	-3.59141324782389	6.70885781837456	2.07804724519177e-05	0.000267446197278988
TVAGG3_0860770	5.27835211929947	5.50025208979339	4.22260601651328	2.08889815295976e-05	0.000268450818024683
TVAGG3_0203610	7.28866924590687	144269488.400064	3.53340501966518	2.10739679915771e-05	0.000270433918215056
TVAGG3_0428350	5.85636594291351	6.27415207473432	3.98314968053657	2.1498928717179e-05	0.000275486272631759
TVAGG3_0669630	7.27028895979145	144269488.381611	3.51773711670297	2.15801954428304e-05	0.000276126274345418
TVAGG3_0428780	-3.46095833658093	-3.468245446596	7.04247254068715	2.16620383351136e-05	0.000276771782554147
TVAGG3_0424900	-3.44634794853351	-3.45244107945976	7.36233066648797	2.18824316252593e-05	0.000279183092920819
TVAGG3_0043970	7.2647120166488	144269488.375967	3.51343822942682	2.194594912295e-05	0.000279588854722438
TVAGG3_0541930	5.84252097456913	6.26036442182591	3.97042466335795	2.2113543762251e-05	0.000281317462926414
TVAGG3_0061250	7.30356919277808	144269488.414704	3.54923879898639	2.23336226419762e-05	0.000283707805780493
TVAGG3_0964510	-3.73824888549093	-3.76205379278047	5.7861348687408	2.25136853177113e-05	0.000285583668720781
TVAGG3_0007320	-3.40842380427038	-3.41385010861218	7.41387131698884	2.26654731700768e-05	0.000286382681737725
TVAGG3_0577830	3.36020202681566	3.36159148466193	9.3245651339202	2.2669329566053e-05	0.000286382681737725
TVAGG3_0084420	7.27656308150563	144269488.387655	3.52564289549032	2.26741279325013e-05	0.000286382681737725
TVAGG3_0014780	3.58489402540316	3.59704727470676	6.46703684303297	2.27615665034083e-05	0.000287075780105933
TVAGG3_0307700	7.2479166588543	144269488.359004	3.50017084833299	2.29111017126671e-05	0.000288548960998391
TVAGG3_0974450	7.22939039349209	144269488.340467	3.48376022780941	2.2992325769096e-05	0.000288754703934638
TVAGG3_0964530	-3.8121356917598	-3.84351348023518	5.41542400240096	2.29929448913471e-05	0.000288754703934638
TVAGG3_0330460	7.24643337077461	144269488.357486	3.49919496205393	2.31238326965149e-05	0.000289985361383322
TVAGG3_0980930	7.24731882171317	144269488.358324	3.50047302331627	2.33589153799266e-05	0.000292243581297225
TVAGG3_0958470	7.24851168843357	144269488.35951	3.50160510867254	2.3370204720343e-05	0.000292243581297225
TVAGG3_0980690	-3.35175526236663	-3.35378250715974	8.80778177354392	2.34062271332462e-05	0.000292279459499573
TVAGG3_0732110	7.23542928667897	144269488.346421	3.4900195663792	2.34918131637177e-05	0.000292565493587232
TVAGG3_0916300	-3.45182852559734	-3.45225854730991	11.1182423464272	2.34955047027858e-05	0.000292565493587232
TVAGG3_0516580	7.23214598586927	144269488.343119	3.48730583702996	2.35384988933265e-05	0.000292687455914762
TVAGG3_0306110	5.82650332552511	6.24429182703929	3.9564825972315	2.3664517977049e-05	0.000293698123240401
TVAGG3_0309720	5.23550558493766	5.45641787351127	4.24002808397745	2.36864071714979e-05	0.000293698123240401
TVAGG3_0782390	7.24385832543546	144269488.354777	3.498280146284	2.38243976671507e-05	0.000294994227294383
TVAGG3_0375800	3.93832320742913	3.97720665652276	5.14163201021343	2.39108148998632e-05	0.000295404874872636
TVAGG3_0251210	7.21484545954036	144269488.325749	3.47258961096637	2.3937381233204e-05	0.000295404874872636
TVAGG3_0812350	5.83313813840615	6.25081322112492	3.96316473383185	2.39580859271704e-05	0.000295404874872636
TVAGG3_1028300	-3.35477755453387	-3.35839643255707	7.92826585989141	2.40409051444399e-05	0.000296012038761706
TVAGG3_1087150	7.21043411847178	144269488.321299	3.4690619969938	2.4135091878914e-05	0.000296757280341012
TVAGG3_0592960	7.21606319026549	144269488.326933	3.47402294742904	2.41889378746193e-05	0.000297005120198668
TVAGG3_0911650	7.20422184477381	144269488.31508	3.46358317653282	2.42671616020133e-05	0.00029755117758463
TVAGG3_0234320	7.20881714306714	144269488.319646	3.46800324146746	2.43487921296035e-05	0.000298137432520256
TVAGG3_0869220	7.2039030319918	144269488.314619	3.46479591565126	2.50478304319112e-05	0.000306271391245117
TVAGG3_0928040	-4.23437026641594	-4.3036190508783	4.64664064851678	2.52939270252318e-05	0.000308852161571251
TVAGG3_0926770	7.19086854889969	144269488.301509	3.45399390997881	2.54064201957009e-05	0.000309796681113831
TVAGG3_0272440	7.19486518975637	144269488.305499	3.45761021143239	2.54607657884834e-05	0.000310030540319433
TVAGG3_0609750	7.18686627234593	144269488.297483	3.45066917433594	2.55927103569422e-05	0.000311207357940418
TVAGG3_0028640	-3.82732745939351	-3.86197433627129	5.32224477495254	2.56444869141267e-05	0.000311407433381461
TVAGG3_1055010	3.54716051398777	3.55922162350715	6.36017270186236	2.59910268359028e-05	0.000314376960227489
TVAGG3_1035900	7.19090841362998	144269488.301446	3.45511237444766	2.60053993784398e-05	0.000314376960227489
TVAGG3_1029290	7.17485946303221	144269488.285392	3.440888638194	2.60230244151248e-05	0.000314376960227489
TVAGG3_0811000	7.17770440866498	144269488.288238	3.44339899386484	2.60316675324486e-05	0.000314376960227489
TVAGG3_0481830	3.85944160875198	3.89375891423476	5.15926699305072	2.61026879847983e-05	0.000314803416243477
TVAGG3_0018850	7.17594135354408	144269488.286434	3.4422572890347	2.6288830428639e-05	0.000316615203632352
TVAGG3_1013780	3.71816695506981	3.74139523113715	5.65924357814494	2.64772511054493e-05	0.00031815624623895
TVAGG3_0501130	-3.35418373796129	-3.35834713934273	7.74491398101017	2.64889615176258e-05	0.00031815624623895
TVAGG3_1037960	7.15015633705772	144269488.260589	3.41994284603701	2.65574468168595e-05	0.000318544831479501
TVAGG3_0620370	7.14326515554574	144269488.253672	3.41407132960813	2.66911582427371e-05	0.000319713656342351
TVAGG3_0286570	-4.17573059628478	-4.24232830503778	4.77667818728992	2.69667927879299e-05	0.000322545748305026
TVAGG3_0388930	7.15448260982317	144269488.264847	3.42452287354843	2.70007670427755e-05	0.000322545748305026
TVAGG3_0032530	3.31766894131922	3.31975023509775	8.6922582921835	2.7140238994775e-05	0.000323625131649774
TVAGG3_0314600	7.12473484713774	144269488.23505	3.39856916458801	2.71645414497315e-05	0.000323625131649774
TVAGG3_0910780	-3.33217834553912	-3.33512112601939	8.25200082680194	2.72212824846859e-05	0.000323750253085411
TVAGG3_0998120	7.15088511551582	144269488.261197	3.42189342831866	2.72484899942576e-05	0.000323750253085411
TVAGG3_0337220	7.11996586188672	144269488.230237	3.3948022756453	2.73688684601378e-05	0.000324015524682569
TVAGG3_0335090	7.12104171419308	144269488.231303	3.39586823267876	2.74073581786629e-05	0.000324015524682569
TVAGG3_0507320	7.12277990927723	144269488.233051	3.3973061836304	2.74482527186619e-05	0.000324015524682569
TVAGG3_1049180	5.79690221286193	6.21450775223746	3.93131799509147	2.74517127797416e-05	0.000324015524682569
TVAGG3_0405380	-3.57873141409875	-3.59487095115641	6.04462368076774	2.74618539352503e-05	0.000324015524682569
TVAGG3_0304500	-3.33915076854073	-3.34294507105938	7.85897460987899	2.7491335351924e-05	0.000324015524682569
TVAGG3_0936770	7.13914715928174	144269488.249388	3.41221547573692	2.76037303105103e-05	0.000324905856365098
TVAGG3_0276750	-3.58397397594518	-3.60096990318796	5.94101514367193	2.77866410614393e-05	0.000326622703463532
TVAGG3_0289820	-3.67661857259327	-3.69986738372154	5.65959104584102	2.8073516021135e-05	0.000329555415768743
TVAGG3_0939260	7.13351823372851	144269488.24366	3.40828499678434	2.81737652662362e-05	0.000330292439610557
TVAGG3_0774020	-4.18942485731264	-4.25781821859999	4.67741900437204	2.83474605579124e-05	0.000331887400104323
TVAGG3_0338540	7.08662901533563	144269488.196672	3.36765054864441	2.84654317256191e-05	0.000332480122493007
TVAGG3_0910160	7.11128386052992	144269488.221355	3.38927340529584	2.85427908436195e-05	0.000332480122493007
TVAGG3_0640280	7.11128386052992	144269488.221355	3.38927340529584	2.85427908436195e-05	0.000332480122493007
TVAGG3_0488890	4.30052966949624	4.3752151360753	4.76199242383915	2.85489397376595e-05	0.000332480122493007
TVAGG3_0290190	-3.78180905161933	-3.8147566316484	5.30095928657363	2.91120326649076e-05	0.000338150938114383
TVAGG3_0879290	-3.58729685589064	-3.5873960500623	13.3698557132031	2.91125864370255e-05	0.000338150938114383
TVAGG3_0812730	3.49577343507611	3.50595876938627	6.59986245698089	2.92555130462155e-05	0.0003393639513361
TVAGG3_0938920	7.09727013815487	144269488.207151	3.37889920176839	2.96295838206991e-05	0.000343196950264415
TVAGG3_0516560	7.08800378391317	144269488.197877	3.37072663377944	2.96638017356493e-05	0.000343196950264415
TVAGG3_0350140	-3.51600241864365	-3.52858793457457	6.33558154984884	2.9775567151599e-05	0.000344038532121228
TVAGG3_0266030	7.04120012441095	144269488.150952	3.33046470562641	2.99039585986247e-05	0.000345069763096172
TVAGG3_0313750	3.30612041653239	3.30885441072609	8.28325269731368	3.0150565042157e-05	0.000347321888643208
TVAGG3_0730440	7.07720247558956	144269488.186959	3.36245316440508	3.01779227201335e-05	0.000347321888643208
TVAGG3_0803430	-3.71802577008222	-3.74591271238103	5.44908705544572	3.02229739546794e-05	0.000347386881857175
TVAGG3_0712250	3.38831560697472	3.39446558080125	7.20519557518342	3.0451585233499e-05	0.000349343690590059
TVAGG3_0122930	7.06570685887436	144269488.175406	3.35285475978535	3.04789151652093e-05	0.000349343690590059
TVAGG3_0969660	-3.53680050878643	-3.55154490961751	6.10003175378457	3.05337879193153e-05	0.000349343690590059
TVAGG3_0958780	7.05749683353749	144269488.16718	3.34573006437997	3.05517224869482e-05	0.000349343690590059
TVAGG3_0564580	7.05852556954009	144269488.168197	3.34677559180931	3.06065405118871e-05	0.000349517177659063
TVAGG3_0126550	7.03317306419487	144269488.142778	3.32496838760945	3.0809069542519e-05	0.000351374847460346
TVAGG3_0283100	3.63343407272694	3.65201386260404	5.93472534297126	3.10405710581001e-05	0.000352814509472377
TVAGG3_0654470	7.04720540265966	144269488.156788	3.33772300633632	3.10520581970174e-05	0.000352814509472377
TVAGG3_0739360	7.00987488913864	144269488.119394	3.30521778138221	3.10919028298063e-05	0.000352814509472377
TVAGG3_0816770	7.0198226314435	144269488.129363	3.31382147580113	3.10953804287701e-05	0.000352814509472377
TVAGG3_0859940	-3.67586926241156	-3.70082880531825	5.53772060338229	3.12295138453233e-05	0.000353880969229267
TVAGG3_0320260	7.04282938259355	144269488.152381	3.33416321497026	3.12945382380665e-05	0.00035416257908446
TVAGG3_0892900	-3.60657688663912	-3.62498293171749	5.98982910131035	3.14091418634746e-05	0.000355003839318451
TVAGG3_0439640	7.01738115176269	144269488.126867	3.31227630924318	3.14601510461978e-05	0.000355125085305096
TVAGG3_0524130	7.01308753753775	144269488.122509	3.30920202630007	3.17552236890421e-05	0.000357997509005876
TVAGG3_0337460	7.03154952165279	144269488.140977	3.32557534168644	3.1893218782789e-05	0.000358993524293654
TVAGG3_0637390	7.00498566054336	144269488.11436	3.30255889701492	3.19250139571489e-05	0.000358993524293654
TVAGG3_0969890	6.99496143051275	144269488.104315	3.29389418776474	3.19730559616663e-05	0.00035907574695293
TVAGG3_0986160	-3.49873853079416	-3.5110168741861	6.36241712378818	3.21361825501549e-05	0.000360448581885707
TVAGG3_0812430	-3.49442664237716	-3.50660427973748	6.35265285961482	3.21870642048595e-05	0.000360560556582009
TVAGG3_0473500	-3.33461528190968	-3.33941269531211	7.5181970912343	3.23056507797681e-05	0.000361109881910701
TVAGG3_0730140	7.0043003779454	144269488.113625	3.30249670166087	3.23180236873347e-05	0.000361109881910701
TVAGG3_0741230	-4.35773312574835	-4.4480808726665	4.48428339020469	3.23750168503852e-05	0.000361288795636703
TVAGG3_0693930	6.99990743521988	144269488.109166	3.29936573255741	3.26548505551459e-05	0.000363950900751158
TVAGG3_0727810	-3.41958439924936	-3.42828717963507	6.71295821507365	3.27614019200782e-05	0.000364677423393194
TVAGG3_0431650	6.95701105881202	144269488.066162	3.2624623792155	3.28939492686691e-05	0.000365691118225204
TVAGG3_0713730	6.96793896822572	144269488.077094	3.27212572680352	3.2989727718849e-05	0.000366294004495432
TVAGG3_0811220	-3.50784348971571	-3.52093319974811	6.29495487779677	3.32216153149957e-05	0.000368269501314306
TVAGG3_0411620	7.0104612069522	144269488.119646	3.30958474286906	3.32939983894821e-05	0.000368269501314306
TVAGG3_0420420	4.22548157556524	4.2921979756833	4.65454705994476	3.33346556496564e-05	0.000368269501314306
TVAGG3_0606370	7.00210744717368	144269488.111275	3.30234592791287	3.33347393431053e-05	0.000368269501314306
TVAGG3_0573590	6.96523235635374	144269488.074326	3.27042955450649	3.33854912376002e-05	0.00036836857415605
TVAGG3_0553160	6.9680073071805	144269488.077094	3.27296212511656	3.35476645643439e-05	0.00036969526349907
TVAGG3_0556640	7.0069209598856	144269488.116058	3.30696432626331	3.36331925904816e-05	0.00037017506351771
TVAGG3_0328530	-3.32294369815216	-3.32728100054632	7.68452374225138	3.3972352329991e-05	0.000373117754146128
TVAGG3_0355480	6.97451506648918	144269488.08354	3.27947439169684	3.39975267381652e-05	0.000373117754146128
TVAGG3_0244460	6.9838026599074	144269488.09283	3.28772117640235	3.40378937404975e-05	0.000373117754146128
TVAGG3_0165790	6.95696375099946	144269488.065939	3.26446305712653	3.40698493747315e-05	0.000373117754146128
TVAGG3_0106810	5.74585949839164	6.16318216709638	3.88786705286309	3.43581909122216e-05	0.000375659576779957
TVAGG3_0281640	6.96158025080364	144269488.07052	3.26897835918019	3.43871686095083e-05	0.000375659576779957
TVAGG3_0046820	6.96438301917385	144269488.073316	3.27153164837774	3.45709992516862e-05	0.000377200407676813
TVAGG3_0649370	3.50843472110834	3.52157890881207	6.17952843773776	3.46643260959786e-05	0.000377751172882753
TVAGG3_1077770	6.95783086949043	144269488.066685	3.26667372130797	3.48787097412092e-05	0.000379618154417902
TVAGG3_0448070	-3.32294511155932	-3.32775962160999	7.50987904441279	3.50309986580353e-05	0.000380482234336371
TVAGG3_0320050	4.04969203330523	4.10197686308522	4.79659360274171	3.50654844229072e-05	0.000380482234336371
TVAGG3_0914630	5.74269649759514	6.15995921022472	3.88551109666426	3.51041465565509e-05	0.000380482234336371
TVAGG3_0423080	-4.1372497735768	-4.20455495758421	4.70261752836517	3.5130732616811e-05	0.000380482234336371
TVAGG3_0387580	4.1731901897563	4.23791664151979	4.77733418066467	3.52473372766548e-05	0.000381276718320231
TVAGG3_0179620	6.91128047305198	144269488.019958	3.22739059738615	3.55063555534092e-05	0.000383607880586833
TVAGG3_0191690	5.73547109816204	6.15275526873559	3.87890167118168	3.55756339905307e-05	0.000383690345089017
TVAGG3_0167420	5.73726810766341	6.15453393686978	3.8806456635811	3.56402577778428e-05	0.000383690345089017
TVAGG3_1070730	6.94935385593265	144269488.058082	3.26060562526654	3.56445545176843e-05	0.000383690345089017
TVAGG3_0216440	3.71352391489495	3.74045037277201	5.46734070671788	3.57352326292508e-05	0.000384197330316433
TVAGG3_0473460	-3.2857860617158	-3.28944184932554	7.833933363365	3.59242034679725e-05	0.000385758560016621
TVAGG3_0487960	6.91934205943872	144269488.027953	3.23532884377738	3.60986453128277e-05	0.000386877561311404
TVAGG3_0612250	-3.30461640224692	-3.30883036952198	7.68506096566195	3.61161788746921e-05	0.000386877561311404
TVAGG3_1036140	6.92124271052061	144269488.029859	3.23691637698095	3.62143986651054e-05	0.000387221264178945
TVAGG3_0836670	5.18121245723353	5.40352638635376	4.08399405178779	3.62361096809925e-05	0.000387221264178945
TVAGG3_0240570	-3.57217008019997	-3.59044613480742	5.94780183804245	3.65882927363569e-05	0.000390511366542037
TVAGG3_1034120	-3.60135021731756	-3.62306801147765	5.64366218458048	3.66541813576493e-05	0.000390741551208024
TVAGG3_0343690	6.89100727276517	144269487.999471	3.21190095417358	3.67667860806767e-05	0.000391367650956361
TVAGG3_1054810	6.92842495205865	144269488.036955	3.24432947882292	3.68432070540604e-05	0.000391367650956361
TVAGG3_0869290	-3.2682836121594	-3.27075644234382	8.42000130653551	3.68798197376635e-05	0.000391367650956361
TVAGG3_0404150	5.72958560342935	6.14680944672466	3.87412176804931	3.69185902665095e-05	0.000391367650956361
TVAGG3_0992360	-3.29021352571403	-3.29416875676327	7.73810241590214	3.69348781301829e-05	0.000391367650956361
TVAGG3_0001150	-3.37501100681031	-3.37539427735617	11.2088445879118	3.70020594328713e-05	0.000391608830684506
TVAGG3_0644030	-3.84156907975035	-3.88311981724951	5.05248386784063	3.70695400420694e-05	0.000391852595936312
TVAGG3_0517840	4.29765865336095	4.37466297295278	4.57888489801518	3.71171467656069e-05	0.000391885947168372
TVAGG3_0183520	6.86816210976631	144269487.976503	3.19310368558624	3.72647127468563e-05	0.000392917841695457
TVAGG3_0991680	6.91501428270621	144269488.023451	3.23353305335775	3.73040192263041e-05	0.000392917841695457
TVAGG3_0268020	6.90914037600719	144269488.017514	3.22907758332235	3.7651353941312e-05	0.000395527918717179
TVAGG3_0304200	-3.71212959929252	-3.74114263195369	5.54427552780366	3.76824705002915e-05	0.000395527918717179
TVAGG3_0567620	-3.28741704733682	-3.28846720114693	9.67215687212356	3.76864169376623e-05	0.000395527918717179
TVAGG3_0318350	3.65627617964329	3.68038010828767	5.46717819293833	3.78047529309934e-05	0.000396298099690413
TVAGG3_0279430	6.90602524409622	144269488.014324	3.2271773293911	3.81889408946739e-05	0.000398835181486035
TVAGG3_0754410	-4.65010398918118	-4.78565439390128	4.21356678600577	3.82114675566944e-05	0.000398835181486035
TVAGG3_0135930	4.60933224053972	4.7240705184078	4.3447714433976	3.82202709131705e-05	0.000398835181486035
TVAGG3_1000180	6.8710820650807	144269487.979304	3.19708138826043	3.82744048835109e-05	0.000398835181486035
TVAGG3_1010360	6.88988383408954	144269487.998137	3.21338769181058	3.83469480106926e-05	0.000398835181486035
TVAGG3_0291250	6.87188266539361	144269487.980087	3.19800934024119	3.83705792829185e-05	0.000398835181486035
TVAGG3_0133430	-3.28134187500404	-3.2847347602913	7.99486081631592	3.84065373194297e-05	0.000398835181486035
TVAGG3_0047680	5.1411140483338	5.36166680207372	4.15828005168793	3.8408696583671e-05	0.000398835181486035
TVAGG3_0264430	6.85628831350782	144269487.964394	3.18539764712513	3.87841858612422e-05	0.000402260450062013
TVAGG3_0241240	5.71869686506125	6.13583649643584	3.86508142059396	3.89019550621083e-05	0.000402917458074089
TVAGG3_0580530	3.67734322477226	3.70307794400452	5.47410761660366	3.89389376450912e-05	0.000402917458074089
TVAGG3_0778060	6.87868759593984	144269487.986792	3.20525233649798	3.91531945517765e-05	0.000404659511334656
TVAGG3_0358780	5.70740053129184	6.1246075952123	3.85446156757859	3.92436463266366e-05	0.000405119421563967
TVAGG3_0680640	3.50514806134382	3.51829973215247	6.30408265661221	3.95991023179672e-05	0.000408310743900818
TVAGG3_0661200	6.84869259247137	144269487.956655	3.18034056458995	3.978391157461e-05	0.000409737107992713
TVAGG3_0280210	6.8126757059803	144269487.920553	3.14944553371498	3.98398714337267e-05	0.000409834663430262
TVAGG3_0305320	6.859123490751	144269487.967103	3.18936514115303	3.98995565664552e-05	0.000409970268869311
TVAGG3_0497950	-3.30659233846677	-3.31086511786847	7.74988738504124	4.03428377481152e-05	0.000414042441894509
TVAGG3_0691540	6.7905964657023	144269487.898223	3.13288328339524	4.14364297415789e-05	0.000424301814952626
TVAGG3_0580540	6.82570885064271	144269487.933399	3.16326172723939	4.14387321545158e-05	0.000424301814952626
TVAGG3_0717410	3.62822783144888	3.65096159254693	5.62418074290373	4.17648035813034e-05	0.000427144441267716
TVAGG3_0717900	6.84915052804754	144269487.956818	3.18427160863581	4.20726265541198e-05	0.000429628351836808
TVAGG3_1046220	6.78679406216831	144269487.89433	3.13059781297059	4.21051379295602e-05	0.000429628351836808
TVAGG3_0720960	-3.60910164563249	-3.63374881300434	5.45978501873103	4.22378527152404e-05	0.000430061693998667
TVAGG3_0407020	6.7777524536924	144269487.885237	3.12326028710653	4.22451709395242e-05	0.000430061693998667
TVAGG3_0340900	3.9129934030751	3.95781419339041	5.02660832012339	4.23880006049807e-05	0.000431018008458488
TVAGG3_0794890	6.80712179210044	144269487.91464	3.14885622058487	4.24946477244408e-05	0.000431216988015061
TVAGG3_1036920	6.79858450579368	144269487.906091	3.14141047187119	4.25053950300689e-05	0.000431216988015061
TVAGG3_0294160	4.13751411624161	4.20217696052377	4.74585492012548	4.26674694132569e-05	0.000432363690054337
TVAGG3_0018630	-3.45489079815626	-3.46730047049136	6.33387288031955	4.27302601874293e-05	0.000432502840197907
TVAGG3_0901560	6.76540381365939	144269487.872787	3.11351704814817	4.29048419939778e-05	0.000432971367471825
TVAGG3_0310260	6.80068479523806	144269487.90813	3.14405549559348	4.29238855683275e-05	0.000432971367471825
TVAGG3_0312540	6.80068479523806	144269487.90813	3.14405549559348	4.29238855683275e-05	0.000432971367471825
TVAGG3_0435540	4.58551157673435	4.700197709046	4.32379847928655	4.30563774836244e-05	0.00043361514242954
TVAGG3_0257040	6.77579328886554	144269487.883186	3.12259064878278	4.30860781270732e-05	0.00043361514242954
TVAGG3_0921540	4.3692649636001	4.45910235206161	4.57556034754072	4.35011768680617e-05	0.000437073859338825
TVAGG3_0645150	-3.49028793534578	-3.50611905805436	5.97289579049969	4.35289074976734e-05	0.000437073859338825
TVAGG3_0251730	6.81615696159851	144269487.923538	3.15849055598812	4.37868109893008e-05	0.000439163282914307
TVAGG3_0451570	6.76396102544121	144269487.871161	3.11452261528941	4.42219218870739e-05	0.000442645140199269
TVAGG3_1049330	6.7652742288236	144269487.872497	3.11534936097049	4.42343884432345e-05	0.000442645140199269
TVAGG3_0961780	4.37661716262203	4.46717527473387	4.53467967589815	4.44055535677767e-05	0.000443546020877663
TVAGG3_0499310	-3.35137115938743	-3.35169870196184	11.407102392775	4.44250381618621e-05	0.000443546020877663
TVAGG3_0421610	6.74878817272917	144269487.855904	3.10212127649086	4.4635212298347e-05	0.000445140307264963
TVAGG3_0471890	-4.43287718310199	-4.54081242777165	4.35597217476954	4.47483661378168e-05	0.000445764515108467
TVAGG3_0602330	6.80584943508063	144269487.913059	3.15142062675615	4.50045810110397e-05	0.000447810819631293
TVAGG3_0456430	-3.23691060868852	-3.23848927028684	9.04657597650065	4.50563304072253e-05	0.000447820303122997
TVAGG3_0302950	3.56520150641573	3.58490392854719	5.70511879424469	4.51243196783347e-05	0.000447990993563287
TVAGG3_0940760	6.7036117494708	144269487.810451	3.0655215569686	4.61084474107542e-05	0.000457246425616658
TVAGG3_0644060	6.74907293771536	144269487.855995	3.10472646940217	4.6220187290284e-05	0.000457839518147352
TVAGG3_0651520	6.73909409569136	144269487.845984	3.09634074280814	4.62946694803203e-05	0.00045806263315208
TVAGG3_0895530	3.451644032984	3.46452033887589	6.14085555781438	4.63790421834238e-05	0.000458382999875632
TVAGG3_0931430	6.70606944299557	144269487.812881	3.06800157952053	4.64403806424444e-05	0.000458475247193493
TVAGG3_0752250	6.80491104518465	144269487.911938	3.15279705864654	4.65288148760302e-05	0.000458834487636558
TVAGG3_0839890	6.71706736111076	144269487.823859	3.07797404383355	4.68165064506993e-05	0.000461155665775827
TVAGG3_0910770	6.75357252609447	144269487.860401	3.1098368951608	4.7090549383108e-05	0.00046333736982308
TVAGG3_0986190	6.70216565294855	144269487.808844	3.06618870521464	4.74511361355915e-05	0.000465845452306653
TVAGG3_0564040	6.70216565294855	144269487.808844	3.06618870521464	4.74511361355915e-05	0.000465845452306653
TVAGG3_0560310	3.93242467965826	3.97952071952387	4.81857038538478	4.77997732117344e-05	0.000468620470157999
TVAGG3_0452860	-3.42677529577278	-3.43882272822577	6.33896920120866	4.78401115179445e-05	0.000468620470157999
TVAGG3_0320090	6.68524263568395	144269487.791812	3.0526381568418	4.79515885537665e-05	0.000469191126182026
TVAGG3_0382260	6.6791587799083	144269487.785693	3.04762226694136	4.82329696706645e-05	0.000471187397617005
TVAGG3_0751410	3.58074513017264	3.6022205866547	5.59612398373086	4.82625022740649e-05	0.000471187397617005
TVAGG3_0269330	-3.4046687575788	-3.41555393705325	6.44901790107524	4.8521208445696e-05	0.000472994635880095
TVAGG3_0671620	6.6716227811791	144269487.7781	3.04166711113492	4.85549166823373e-05	0.000472994635880095
TVAGG3_0079220	6.64613372201989	144269487.7525	3.02053070828703	4.89807231416017e-05	0.000476615954984945
TVAGG3_0481060	6.67450451230859	144269487.780924	3.04490691705297	4.91625437740513e-05	0.000477857757345134
TVAGG3_0873350	3.82104196767076	3.86104566834157	5.12390103693565	4.94656499816492e-05	0.00048000042553166
TVAGG3_0007450	6.6669126925755	144269487.773274	3.0389223906731	4.94918769065652e-05	0.00048000042553166
TVAGG3_0680620	6.65929836918655	144269487.765601	3.03292205709278	4.98269188373061e-05	0.000482718809307353
TVAGG3_0904360	6.65166156209622	144269487.757906	3.02690589883203	5.01676256715535e-05	0.000485486046015824
TVAGG3_0896730	-4.81035433428895	-4.98835643820213	4.02586679810482	5.0600014279449e-05	0.000488494910781635
TVAGG3_0302120	5.64840652484144	6.06517255586627	3.80556664132644	5.06064873230333e-05	0.000488494910781635
TVAGG3_0303170	6.66112007132326	144269487.767314	3.03595895696927	5.06447763673338e-05	0.000488494910781635
TVAGG3_0303230	6.63672788359467	144269487.742826	3.01555831205196	5.10640499064738e-05	0.000491463606960124
TVAGG3_0385030	6.63672788359467	144269487.742826	3.01555831205196	5.10640499064738e-05	0.000491463606960124
TVAGG3_0301280	-3.20237893974113	-3.20427072077126	8.72299629934282	5.11859727696759e-05	0.000492099821087746
TVAGG3_0967690	6.63713686783218	144269487.743207	3.01629275297346	5.12808251333721e-05	0.00049247467796929
TVAGG3_0238740	6.6726727839576	144269487.778813	3.04682551960953	5.13471945318534e-05	0.000492575480949749
TVAGG3_0552480	-3.33149045949564	-3.33178715078092	11.5303999085083	5.14502143401349e-05	0.000492741362404579
TVAGG3_0203480	6.66446352647742	144269487.77057	3.03999069796484	5.1476269824707e-05	0.000492741362404579
TVAGG3_1029610	-3.62265124551051	-3.65127437921281	5.29729286747447	5.2257076439458e-05	0.000499310903656499
TVAGG3_0798970	6.60537005764322	144269487.711258	2.99047577177819	5.22758579939823e-05	0.000499310903656499
TVAGG3_1021470	6.65959333192439	144269487.765576	3.03719410726648	5.24955065281488e-05	0.00050032474113747
TVAGG3_0216040	6.65959333192439	144269487.765576	3.03719410726648	5.24955065281488e-05	0.00050032474113747
TVAGG3_0644420	-3.86294139648707	-3.91098194317581	4.90506176950898	5.25672328180463e-05	0.0005004673051014
TVAGG3_1014390	4.75014777815524	4.89980938433906	4.24406467445906	5.27904002648541e-05	0.000501821883425146
TVAGG3_0493110	6.64309413993423	144269487.749007	3.02346817889575	5.28233561500153e-05	0.000501821883425146
TVAGG3_0235450	4.77476036278654	4.92586730966842	4.16772086474063	5.29366874454386e-05	0.000502357197544657
TVAGG3_0161290	6.58192332710254	144269487.687631	2.97204595633731	5.33905849445725e-05	0.000506119781582098
TVAGG3_0411380	5.62415580188206	6.04002086030482	3.8420223233716	5.39208831180695e-05	0.000510597750342536
TVAGG3_0344750	6.58438477290982	144269487.690018	2.97512265067874	5.40965161824898e-05	0.000511711251786299
TVAGG3_0212340	3.68686868693545	3.71806369014562	5.1799062641114	5.43228968951983e-05	0.000513301885346268
TVAGG3_0519260	6.56644417335998	144269487.671999	2.96033636362795	5.44485964982499e-05	0.000513619525538921
TVAGG3_0275640	6.59479461327479	144269487.700418	2.98441290291877	5.44730327108543e-05	0.000513619525538921
TVAGG3_0923740	-3.43489459290459	-3.44915152810102	6.10606199838845	5.45769096880891e-05	0.000514049183557899
TVAGG3_0040180	6.57676935380381	144269487.68231	2.96960286973436	5.47311999495465e-05	0.00051495225053917
TVAGG3_0249600	5.08524162544087	5.30723961057328	4.00061740403874	5.4913507246284e-05	0.000516116716293433
TVAGG3_0867860	-3.19185134396791	-3.19406837303003	8.49124319469294	5.53383382354655e-05	0.000519555686777278
TVAGG3_0259370	6.59611007413323	144269487.701609	2.98721291837384	5.54576853692652e-05	0.000520122291718556
TVAGG3_0245780	6.60634847760448	144269487.711871	2.99588424658398	5.55384276584536e-05	0.000520326013004173
TVAGG3_1040580	6.56111740094905	144269487.6665	2.95780891663001	5.58400305220937e-05	0.000522596294143076
TVAGG3_0694940	-3.50358949936762	-3.52343424437571	5.70718368708692	5.60534868524728e-05	0.000524037688325981
TVAGG3_0623370	6.61776563184885	144269487.723222	3.00676637897334	5.64283219700481e-05	0.000526983142466043
TVAGG3_0506400	6.57368046227191	144269487.679003	2.969547669086	5.67072326261443e-05	0.000529027473896389
TVAGG3_0147980	3.58624201731239	3.61059509634234	5.45526358728209	5.75341861222765e-05	0.00053617482542705
TVAGG3_1037780	6.54922248220181	144269487.654381	2.95003964294806	5.77087396055587e-05	0.000537233630794726
TVAGG3_0518040	5.08328888845463	5.30512798616327	4.00010240374962	5.77714207853185e-05	0.000537249837176548
TVAGG3_0323330	-3.64652514924219	-3.67637768874061	5.47817935440808	5.82018254424187e-05	0.000540682079136315
TVAGG3_0934710	6.54132894008263	144269487.646387	2.94437094079357	5.83796769600804e-05	0.000541763402189547
TVAGG3_0267740	4.75047883472196	4.90152965345901	4.1464546578012	5.89457811288922e-05	0.000546050354308826
TVAGG3_0999080	6.5248313568013	144269487.62979	2.93105725756642	5.89655101295374e-05	0.000546050354308826
TVAGG3_0154900	6.53337621519068	144269487.638333	2.93866883422596	5.91018641202475e-05	0.000546648634317862
TVAGG3_0538310	-3.71078896666129	-3.74817298603819	5.11032456273218	5.9154128532128e-05	0.000546648634317862
TVAGG3_0662310	-3.31003566058185	-3.31031210441358	11.611293532987	5.92474412331098e-05	0.000546937635509001
TVAGG3_0043310	6.53357280978179	144269487.638495	2.93930547743198	5.94268186663703e-05	0.00054801970017021
TVAGG3_1029940	6.52701897634689	144269487.63189	2.93405384457952	5.99127346786633e-05	0.000551923374009504
TVAGG3_0389780	3.35549901597672	3.36514174030124	6.52446112104137	6.02359372877162e-05	0.000554298027596773
TVAGG3_0508100	6.51879223011321	144269487.623595	2.92767315690176	6.03515715863612e-05	0.000554298027596773
TVAGG3_0602890	6.52738525797857	144269487.632186	2.93531656510373	6.04560535636543e-05	0.000554298027596773
TVAGG3_0271660	6.52738525797857	144269487.632186	2.93531656510373	6.04560535636543e-05	0.000554298027596773
TVAGG3_0301300	5.58634487420748	6.00292216460653	3.7519388139744	6.04848800530961e-05	0.000554298027596773
TVAGG3_0452920	6.51054085184972	144269487.615275	2.92127517836913	6.07981985487664e-05	0.000556590777160877
TVAGG3_0423640	-3.49673993999829	-3.51703229163948	5.70933103518108	6.14602602307241e-05	0.00056206810601044
TVAGG3_0337630	-3.32637381133954	-3.33558536884356	6.57639648123278	6.2295158255072e-05	0.000569113072721984
TVAGG3_0228620	-3.30050742759565	-3.30833852110897	6.79572626070723	6.26042213483159e-05	0.000571344529406577
TVAGG3_0562630	6.50459585751214	144269487.609093	2.91903913649617	6.2865499182907e-05	0.000573135719541373
TVAGG3_0931390	6.47735874901663	144269487.581778	2.89608224347088	6.29471019072593e-05	0.000573286828940494
TVAGG3_1001150	6.45037652219505	144269487.554729	2.87319465162953	6.30247966824429e-05	0.000573402071777519
TVAGG3_0748490	-3.69657093763393	-3.73370431032004	5.12490689403744	6.31523606106286e-05	0.000573970320766291
TVAGG3_0967330	4.28644677172614	4.37542465322532	4.53895308246159	6.32901621051793e-05	0.000574630349247436
TVAGG3_0075440	6.47077209202585	144269487.575058	2.89190196322629	6.41689262579877e-05	0.000581411360627358
TVAGG3_0428240	6.47077209202585	144269487.575058	2.89190196322629	6.41689262579877e-05	0.000581411360627358
TVAGG3_0944820	6.50697968925355	144269487.611307	2.9232775894815	6.45875145293419e-05	0.000584603211592072
TVAGG3_0523520	-3.16265661493577	-3.16433735900909	8.86119062469667	6.48807875727559e-05	0.000586635250707496
TVAGG3_0348590	-3.16886151478099	-3.17027125084745	9.12878233621545	6.49451003505577e-05	0.000586635250707496
TVAGG3_0077010	6.43518136916211	144269487.539289	2.86291418747138	6.50119352493825e-05	0.000586637892690436
TVAGG3_0341750	-3.17255772826709	-3.17375581010785	9.35898410146285	6.52521241149938e-05	0.000588203196521253
TVAGG3_1049710	-4.37193899112196	-4.47985656123064	4.26841086625968	6.5341887038253e-05	0.000588410700847026
TVAGG3_0661640	6.47271130134323	144269487.576856	2.89537696792838	6.56442560554759e-05	0.000589928401004155
TVAGG3_0379730	6.47271130134323	144269487.576856	2.89537696792838	6.56442560554759e-05	0.000589928401004155
TVAGG3_1056310	-3.23113809818675	-3.23645425537652	7.30240214323498	6.59720978577947e-05	0.000592220575610127
TVAGG3_0961180	6.4181703234889	144269487.522137	2.84975452185359	6.60336689910112e-05	0.000592220575610127
TVAGG3_0656500	6.45561079107016	144269487.559647	2.88169215987671	6.63258213397584e-05	0.0005936981144859
TVAGG3_0498400	-3.34561055118407	-3.35659625966484	6.37000653574063	6.63331037623199e-05	0.0005936981144859
TVAGG3_0444320	6.43678353247579	144269487.54074	2.86622886176587	6.64902662474619e-05	0.000594501204094954
TVAGG3_0343580	6.45562828161721	144269487.559624	2.88224771848329	6.66426757606265e-05	0.000595170370598004
TVAGG3_0175700	6.47288821006505	144269487.576914	2.8971169839173	6.67001277394315e-05	0.000595170370598004
TVAGG3_0812610	-3.22609241546506	-3.23148912153823	7.25453618517534	6.70285083499315e-05	0.000597495783228509
TVAGG3_0117610	4.04801704300971	4.11185990065564	4.71074161859376	6.72455216986807e-05	0.000598824766965221
TVAGG3_1041540	6.48343421665723	144269487.587433	2.90665659500187	6.73547974977077e-05	0.000599192628395349
TVAGG3_0493130	6.43844096888291	144269487.542287	2.86904570929735	6.7678324289783e-05	0.000601463817478556
TVAGG3_0708400	-3.23919799049876	-3.24524447526991	7.09579069271932	6.78531456605743e-05	0.000602410203568604
TVAGG3_0205620	4.47420164166546	4.58732126219145	4.31928494780268	6.82365110571297e-05	0.000605204307323597
TVAGG3_0998670	-3.29229481035607	-3.30042369163182	6.7661689941013	6.85243093971683e-05	0.000607146041854709
TVAGG3_0014180	-3.43110843506309	-3.4480252445403	5.8846369327995	6.87417983894015e-05	0.00060846154076402
TVAGG3_0430610	-3.20605652350322	-3.21046655964069	7.56663604245199	6.93283671434794e-05	0.000612848355779441
TVAGG3_0289260	-3.83170084218278	-3.88094961734367	4.76710919490666	6.94300262699386e-05	0.000612848355779441
TVAGG3_0992030	-3.1514852322334	-3.15342274590738	8.65176162143759	6.94459513865314e-05	0.000612848355779441
TVAGG3_0989280	6.43142971775741	144269487.535085	2.86523405250891	6.95163732446963e-05	0.000612856346525243
TVAGG3_0376480	-3.42834855214179	-3.44590522083549	5.78611486449837	6.98989769980716e-05	0.000615613767447552
TVAGG3_0984390	-3.2272924886015	-3.23309092395363	7.14863813303024	7.00654897340711e-05	0.000616464428638294
TVAGG3_0555420	5.54159829242013	5.95790585125853	3.71459648309009	7.02867029035719e-05	0.000617794190227209
TVAGG3_1048760	6.39502092979114	144269487.498488	2.83572210408715	7.03723116408237e-05	0.000617930577117034
TVAGG3_0221760	-3.15930300639427	-3.16208585567942	8.1402876677524	7.04477491087409e-05	0.000617977468798666
TVAGG3_0819110	-3.30298222428088	-3.31213508856812	6.57738406724678	7.06570782222588e-05	0.000618647674788451
TVAGG3_0141050	-3.77908928674739	-3.82434044577238	4.82144765166768	7.06644973357498e-05	0.000618647674788451
TVAGG3_0220280	6.40529850654321	144269487.508764	2.84466968257726	7.08024129413752e-05	0.000619240151280917
TVAGG3_0975200	-3.14695124463442	-3.14857277956738	8.90149770273344	7.13336848437442e-05	0.000623268350428592
TVAGG3_0433420	3.28941927070284	3.29732428534263	6.75961286268706	7.14381184137382e-05	0.000623382123882568
TVAGG3_0936930	4.70490248702606	4.85504808864298	4.15876911129342	7.14881269561338e-05	0.000623382123882568
TVAGG3_0617230	6.4879695466972	144269487.591554	2.91577123640208	7.19269329568626e-05	0.00062658877564002
TVAGG3_1070080	6.43295991520934	144269487.53637	2.86969918025183	7.20471937936548e-05	0.000627016841544778
TVAGG3_0809870	6.42417307147858	144269487.527545	2.86244010837281	7.22361795983471e-05	0.000628041577257424
TVAGG3_0710360	6.37888849716175	144269487.48212	2.82446966315391	7.2436225095544e-05	0.000628541102797555
TVAGG3_0251850	6.37888849716175	144269487.48212	2.82446966315391	7.2436225095544e-05	0.000628541102797555
TVAGG3_0957930	4.70649715184876	4.85737876819952	4.1084639622467	7.26481145272027e-05	0.000629759860050953
TVAGG3_0694880	3.88805606806607	3.93843023796595	4.81001635694852	7.28714772069425e-05	0.000631075582570143
TVAGG3_0223080	5.54271873147663	5.95886091696038	3.71719553366519	7.29611878845244e-05	0.000631232416476905
TVAGG3_0567200	3.26327330141574	3.27044057090141	6.84083051715564	7.32059845829108e-05	0.000632729372630335
TVAGG3_0875080	-3.15242273382073	-3.15359449217942	9.37281245609288	7.32953011305074e-05	0.000632880876362931
TVAGG3_0558360	6.3698354924706	144269487.472942	2.81815223166189	7.34332733747298e-05	0.000633438053928681
TVAGG3_0862390	4.12551052336216	4.19909702550278	4.64115495018385	7.35385125881259e-05	0.000633438053928681
TVAGG3_1017510	6.36115151550864	144269487.464225	2.8109104416302	7.35753819445291e-05	0.000633438053928681
TVAGG3_0329020	3.76127892298075	3.80194939908895	4.99919063103029	7.40122060563576e-05	0.000634943123238369
TVAGG3_0436040	6.36093098572717	144269487.463958	2.81135177118091	7.40250597512255e-05	0.000634943123238369
TVAGG3_0014820	6.39752804782324	144269487.500655	2.84217822642081	7.40320617286286e-05	0.000634943123238369
TVAGG3_0782370	-3.13800329921101	-3.14003871708131	8.55854384045032	7.40382861489386e-05	0.000634943123238369
TVAGG3_0561400	6.39739914268769	144269487.50048	2.84267746922441	7.45069732167616e-05	0.00063813106299876
TVAGG3_0304730	5.51376662100588	5.93002589927657	3.69024525879138	7.45547861715883e-05	0.00063813106299876
TVAGG3_0321290	6.38859032325627	144269487.491635	2.83538570969767	7.46336116448218e-05	0.000638186149622453
TVAGG3_0344140	-3.67998153028259	-3.71806837584335	4.9755106543302	7.48369534923817e-05	0.000639304827508563
TVAGG3_0956930	3.91508493381096	3.96702260251457	4.67807206995529	7.55041882580335e-05	0.000643770292789385
TVAGG3_0962740	6.36205261351265	144269487.464944	2.81399140639909	7.55439906313933e-05	0.000643770292789385
TVAGG3_0084410	5.00599426689237	5.22685122151581	3.98735233188631	7.55787492101876e-05	0.000643770292789385
TVAGG3_0808740	6.35329479229096	144269487.456152	2.80670906004971	7.57195217524365e-05	0.000644346818310309
TVAGG3_0598110	6.37063138768237	144269487.47351	2.82174280430904	7.58746713580966e-05	0.000644767098920767
TVAGG3_0415150	4.68771069691914	4.83787154030187	4.14093211602089	7.59851797206359e-05	0.000644767098920767
TVAGG3_0746140	-3.18309571504735	-3.1874568577048	7.53440501592959	7.59883184866921e-05	0.000644767098920767
TVAGG3_0241130	4.07273687228118	4.1390633567106	4.52018421745018	7.61233787127292e-05	0.000645292025703289
TVAGG3_0866860	6.34429080447018	144269487.447066	2.79985584028289	7.63272648414703e-05	0.000646398815410569
TVAGG3_0583660	6.38090750753469	144269487.483736	2.83130367832851	7.68292602224217e-05	0.00065002567957857
TVAGG3_0542150	-3.12850806383583	-3.13034380389256	8.69179916845039	7.722971285848e-05	0.000652787294880498
TVAGG3_0859340	6.36297301335848	144269487.465678	2.81711118978575	7.76412330683917e-05	0.000655194205532434
TVAGG3_0600650	5.50737515960649	5.9235021223492	3.68586446520753	7.76631062592325e-05	0.000655194205532434
TVAGG3_0159890	6.31711953071322	144269487.419649	2.77918261057243	7.81260713786193e-05	0.000658469832957847
TVAGG3_0084500	6.35387668888164	144269487.456497	2.81022630635821	7.82824551712378e-05	0.000659157712311014
TVAGG3_0378780	6.30800980437558	144269487.410457	2.77225370524838	7.87410099689587e-05	0.000662386205998416
TVAGG3_0233030	-3.1448093005087	-3.14807871570745	7.87962842811954	7.96338869014012e-05	0.000669258671994998
TVAGG3_0393760	4.46745802641706	4.58170020465369	4.22136594606698	7.98744786030938e-05	0.000669546841887117
TVAGG3_0986500	6.31789171589665	144269487.42027	2.78169986540252	7.9896016069107e-05	0.000669546841887117
TVAGG3_0468150	6.31789171589665	144269487.42027	2.78169986540252	7.9896016069107e-05	0.000669546841887117
TVAGG3_0542090	6.38169368213542	144269487.48424	2.83553399615952	8.0020024883305e-05	0.000669949230172096
TVAGG3_0858540	3.72260582681005	3.76101363481004	4.95139726382895	8.04827015292462e-05	0.000672889960990997
TVAGG3_0438170	6.30870515648026	144269487.410998	2.77474172295484	8.05239234171395e-05	0.000672889960990997
TVAGG3_0054050	6.32609897742289	144269487.42841	2.78986372858948	8.08059122615233e-05	0.000674606934183323
TVAGG3_0231840	6.31720888915949	144269487.419485	2.78249042730974	8.09013144517134e-05	0.000674764416467649
TVAGG3_0340910	5.50412789692436	5.91938935741501	3.73833687922364	8.14388014588319e-05	0.000678605362628603
TVAGG3_0531600	6.30797196346165	144269487.410161	2.77550737887571	8.15694082437813e-05	0.000678693091838122
TVAGG3_0513940	6.29910038162484	144269487.401256	2.76813376188005	8.16802824909537e-05	0.000678693091838122
TVAGG3_0531280	6.29910038162484	144269487.401256	2.76813376188005	8.16802824909537e-05	0.000678693091838122
TVAGG3_0811830	6.29025035705427	144269487.392372	2.76076732471531	8.18153340794096e-05	0.00067917512734847
TVAGG3_0849860	5.50170279700483	5.91693183016103	3.73910074746173	8.21871898187999e-05	0.000681620193266736
TVAGG3_0945540	4.99370108784233	5.21524932380486	3.92265752477376	8.24619266885102e-05	0.000683255963990513
TVAGG3_0157800	6.2716876917602	144269487.373638	2.74671551480579	8.31559568838612e-05	0.000688359545434855
TVAGG3_0394760	6.2997267856971	144269487.401722	2.77062213673563	8.36186924135672e-05	0.00069154070573922
TVAGG3_0845390	-3.47223056814615	-3.49552693858761	5.47614815030928	8.38895042061874e-05	0.000693130149092547
TVAGG3_0937280	-3.12732215090458	-3.12840225209467	9.45130303220023	8.43420381616138e-05	0.000696216674562535
TVAGG3_0982490	4.26637050358175	4.35721245125954	4.3920449477003	8.4490143346846e-05	0.000696786813606917
TVAGG3_0719820	5.48589996997279	5.90180170816175	3.66900189050988	8.46045521036122e-05	0.000697078253593874
TVAGG3_0007370	3.22835504177039	3.23549797425106	6.75999074694511	8.51500712564633e-05	0.0007009178601279
TVAGG3_0925350	6.26266454891586	144269487.364356	2.74201853160394	8.5876688245851e-05	0.000705158938030417
TVAGG3_0428340	6.26266454891586	144269487.364356	2.74201853160394	8.5876688245851e-05	0.000705158938030417
TVAGG3_0317770	4.67494202749643	4.82562483457141	4.0818992761705	8.59052517518906e-05	0.000705158938030417
TVAGG3_0746620	6.27112497401824	144269487.372795	2.74978120707935	8.63149974640675e-05	0.00070786327222625
TVAGG3_0613310	-3.28320354011233	-3.29297932577609	6.4962305364885	8.68403878168875e-05	0.000711510092001561
TVAGG3_0471010	6.24376987660193	144269487.345282	2.7277857712104	8.72378706981515e-05	0.000714103127274748
TVAGG3_0488380	-3.19140957711099	-3.19183824226042	10.8577805265744	8.74947796161393e-05	0.000715541722723454
TVAGG3_0223210	6.24321781876071	144269487.344673	2.72808333276655	8.78517035307473e-05	0.000717794826994502
TVAGG3_0604960	6.23428135026074	144269487.335704	2.72063969995609	8.79383135905068e-05	0.000717837196864729
TVAGG3_0707250	3.53282581688277	3.55910845552402	5.231470117789	8.82366381187161e-05	0.00071960610698853
TVAGG3_0412310	3.49205417796083	3.51449998349655	5.58082034079576	8.86315855541757e-05	0.000722159018711287
TVAGG3_0522480	6.23431913602562	144269487.335556	2.72292257795006	9.02387551565424e-05	0.000733897477361696
TVAGG3_0146910	6.23431913602562	144269487.335556	2.72292257795006	9.02387551565424e-05	0.000733897477361696
TVAGG3_0924080	3.37344266333248	3.38887427395431	5.8820601095053	9.05637744486853e-05	0.000735861968239271
TVAGG3_0375050	-3.59920182489455	-3.63427734666377	5.07326328555332	9.09147713327413e-05	0.000738033723820853
TVAGG3_0034570	6.23314616733155	144269487.334265	2.72350368529556	9.14970019022535e-05	0.000742076880193438
TVAGG3_0246880	6.21507639310294	144269487.316126	2.70850268680797	9.17169225760361e-05	0.000743176828520528
TVAGG3_0796900	-3.33590006563465	-3.35003634342987	6.00834993479886	9.20196210081402e-05	0.000744944884120995
TVAGG3_0299420	6.2704401914773	144269487.371584	2.75571980839991	9.27214140249908e-05	0.000749937601875522
TVAGG3_0232760	6.20474275775228	144269487.305637	2.70151064413941	9.31513378447881e-05	0.000751656275615429
TVAGG3_0321320	6.20474275775228	144269487.305637	2.70151064413941	9.31513378447881e-05	0.000751656275615429
TVAGG3_0483440	3.10082078229828	3.10212102197551	9.15348902892881	9.31896902504156e-05	0.000751656275615429
TVAGG3_0135660	4.03770118117575	4.10385523976597	4.49009359790562	9.42562657396453e-05	0.000759564203620396
TVAGG3_0940860	6.16647959336559	144269487.267058	2.67209855751088	9.55584133097308e-05	0.000769354312090034
TVAGG3_0807730	-3.31382164603196	-3.32699041578845	6.11105053515457	9.65172884267004e-05	0.000775593749055561
TVAGG3_0869850	6.19467090249866	144269487.295265	2.69640833320524	9.65314097331765e-05	0.000775593749055561
TVAGG3_0672270	6.18555883279038	144269487.286118	2.68885136025144	9.66852915394807e-05	0.000775593749055561
TVAGG3_0675240	6.18555883279038	144269487.286118	2.68885136025144	9.66852915394807e-05	0.000775593749055561
TVAGG3_0088540	5.42891831769837	5.84454487080855	3.62109950272998	9.77293228188301e-05	0.00078325609997346
TVAGG3_0170440	5.43290840145125	5.84849209856517	3.62510957004993	9.7995350489989e-05	0.000783762057053765
TVAGG3_1024760	-3.47451409139942	-3.50073317813902	5.33417607654656	9.80299196810086e-05	0.000783762057053765
TVAGG3_0311650	-4.93344340640301	-5.19364362372934	3.72000263577406	9.80591593614227e-05	0.000783762057053765
TVAGG3_0402270	3.43398065260145	3.4544013215334	5.58310046268881	9.87489715299636e-05	0.000788560627724782
TVAGG3_0651150	6.155928989046	144269487.256192	2.66677518546745	9.9058827084017e-05	0.00079013198295247
TVAGG3_0827470	3.58803852790142	3.61998781212203	5.13607907674918	9.9135028791007e-05	0.00079013198295247
TVAGG3_0640300	3.41996153752501	3.43918095177714	5.67333396986968	9.9214621725089e-05	0.00079013198295247
TVAGG3_0660390	-3.36585207848705	-3.38326095805645	5.79134617773876	9.96040939285997e-05	0.000792517772630447
TVAGG3_0655250	6.14599529520155	144269487.24616	2.65937500448037	9.98822126061749e-05	0.000794014054405805
TVAGG3_0159180	-3.4184088460486	-3.44002445602928	5.55304670143078	0.000100193897697826	0.000795263167044125
TVAGG3_0319350	5.4174893628841	5.83306794441572	3.61142885699093	0.000100287065838707	0.000795263167044125
TVAGG3_0945670	-3.77482823751658	-3.82443186984903	4.68254847443214	0.00010030996390121	0.000795263167044125
TVAGG3_0076260	4.65203851013656	4.80245769174816	4.06367476595539	0.000100447996987052	0.000795641995901034
TVAGG3_0267710	-3.1065829210341	-3.10746428953813	9.729220459736	0.000100571322589635	0.000795903752199477
TVAGG3_0194680	3.18235121157569	3.1884182080274	7.03124314257461	0.000100757896189972	0.000796665123597122
TVAGG3_1040390	-3.38579651708812	-3.40448811731626	5.72417846946001	0.0001015419306381	0.000802144857083773
TVAGG3_0927960	4.23309098609463	4.32380644537677	4.35899036517076	0.000101829091194293	0.000803693167384857
TVAGG3_0421310	-3.16111228390642	-3.16706177403068	7.0207502204225	0.000102103766437998	0.000805140254845607
TVAGG3_0173020	5.40726614199674	5.82279199721035	3.60288833865273	0.000102775248181097	0.000809137686180992
TVAGG3_0460470	-3.15685494492099	-3.16245191166425	7.1414461988587	0.000102936410318382	0.000809137686180992
TVAGG3_0300730	3.7601134770889	3.80505011142831	4.84532915257293	0.000102957321173098	0.000809137686180992
TVAGG3_0890200	-3.1857845885245	-3.19201466550764	7.09557557851915	0.000102977822583379	0.000809137686180992
TVAGG3_0385650	-3.07837652429539	-3.08063793340963	8.34125329176515	0.00010335192890989	0.000811354056339798
TVAGG3_0281520	6.13505137054478	144269487.234883	2.65391643772724	0.000103780455723947	0.000813993325322346
TVAGG3_0663060	4.9385120101049	5.15976685330603	3.87611295475784	0.0001038807663007	0.000814055853961748
TVAGG3_0070260	-3.44007186139978	-3.46460634193896	5.35228992905348	0.000104311732307497	0.000816707133235249
TVAGG3_0552050	-3.11655540881587	-3.12084851487081	7.44540902852991	0.000104490173132915	0.000817263871769932
TVAGG3_0155980	6.13415075358751	144269487.233913	2.65407267964706	0.00010456824493608	0.000817263871769932
TVAGG3_1009800	6.12495067362468	144269487.224679	2.64643479021695	0.000104662708430485	0.00081727762402405
TVAGG3_0994890	-3.07537814930806	-3.07706447657852	8.77326413857062	0.000104954800229758	0.000818511337883086
TVAGG3_0227880	4.39033566036303	4.50309479231248	4.24989352590595	0.00010500638874158	0.000818511337883086
TVAGG3_0705890	-4.30467263571285	-4.41368863041088	4.10757343286348	0.000105377257525479	0.000820676592177228
TVAGG3_0872560	6.12401830182219	144269487.223676	2.64657565371014	0.00010548308268804	0.000820775690183374
TVAGG3_0333830	-3.1366834017092	-3.13721466008961	10.494413047856	0.000106004608387047	0.000824106373492247
TVAGG3_0358210	-3.07312125310464	-3.07473336647106	8.83555208226972	0.000106582663771063	0.000827870276480787
TVAGG3_0252050	-3.25828393784821	-3.26858736077064	6.43292164168444	0.000106882449915978	0.000829468026812731
TVAGG3_0846640	4.39928568865697	4.51266123216053	4.21138743055136	0.000107544844060058	0.000833571499035857
TVAGG3_0013760	6.1612031322658	144269487.260839	2.67916883154311	0.000107600313736707	0.000833571499035857
TVAGG3_0207450	5.38393862256582	5.79932066648559	3.58367644270912	0.000108544980369965	0.000840151489852165
TVAGG3_0326250	4.38829610497499	4.50171344259933	4.20121916274315	0.000110357857956866	0.000853189038221298
TVAGG3_0470370	5.39184108263748	5.80710739869566	3.59196658144283	0.000110422946076509	0.000853189038221298
TVAGG3_0350200	3.81507592581648	3.86527761461963	4.73851749430926	0.000110761298860719	0.000854583900597527
TVAGG3_0155220	3.20587147173841	3.21392891130051	6.60345577219786	0.000110797345551608	0.000854583900597527
TVAGG3_0258530	5.39069828522594	5.8059015984707	3.5916263847424	0.000112180515213531	0.000864495998358823
TVAGG3_0641120	6.07230158586893	144269487.171242	2.61044145606043	0.000112691425173206	0.000867258639042116
TVAGG3_0181510	3.17481471408232	3.18151890881997	6.84537071184349	0.000112735753214867	0.000867258639042116
TVAGG3_1047360	3.11249672610652	3.11681604022564	7.43051991716463	0.000113006864328742	0.000868071002558994
TVAGG3_0241230	4.04071593081833	4.11407108591343	4.56997851791851	0.000113038283908544	0.000868071002558994
TVAGG3_0691530	4.60564961346246	4.75616605780746	4.0215312052719	0.000113216728739209	0.000868684665417638
TVAGG3_0561080	3.98033170749009	4.04553303461233	4.52401534802033	0.000113421194604734	0.000869496740552468
TVAGG3_0266410	3.29768276389864	3.31021269562473	6.16847069370924	0.00011354417554711	0.000869660070389119
TVAGG3_0403240	6.07118893479053	144269487.170053	2.61050737649773	0.000113639791412008	0.000869660070389119
TVAGG3_0974750	-3.20886695075961	-3.21782018769326	6.49648485503661	0.000114015592251141	0.000871779237889036
TVAGG3_0477310	3.71965808976065	3.76364598390213	4.89340439644084	0.00011418464463818	0.000872315274809529
TVAGG3_0428690	5.35814037939189	5.77340007640464	3.56203918868934	0.000114634735798089	0.000874995524498658
TVAGG3_0019860	5.37755396246446	5.79270827311414	3.58047394038219	0.000114910688844524	0.000876343108004609
TVAGG3_1048030	3.79604020813021	3.8457305553381	4.76941100307297	0.000115433268556273	0.00087956758478142
TVAGG3_0059800	3.17879514345642	3.18560541188319	6.87364256855734	0.000115886375910442	0.000882257590696423
TVAGG3_0154760	5.36532986950449	5.78045069870224	3.56998398143706	0.000116959480436398	0.000889658998729326
TVAGG3_0358020	3.93246238638987	3.99540800992555	4.65366813462638	0.000117353196006995	0.00089188428965316
TVAGG3_0536980	4.22251481232497	4.31425200250424	4.26192627333324	0.000117593487025669	0.000892940724908092
TVAGG3_0077830	-3.6068812455757	-3.64626754940789	4.99418694178273	0.000118269919288839	0.00089730431019828
TVAGG3_0606390	6.0576837908649	144269487.156073	2.60460526780892	0.000119640081682599	0.000906140000097757
TVAGG3_0859210	6.0576837908649	144269487.156073	2.60460526780892	0.000119640081682599	0.000906140000097757
TVAGG3_0984350	6.02826643824553	144269487.126472	2.5812711022318	0.000120752732723286	0.000913559235093145
TVAGG3_0354710	-3.20833893871291	-3.21709823532132	6.59956162582788	0.000120826913352837	0.000913559235093145
TVAGG3_0986620	5.36718679591016	5.7816353843769	3.62517026602168	0.000121559776214197	0.000918312756730386
TVAGG3_0911530	6.01761974809156	144269487.11571	2.57348422384127	0.000121821316788641	0.000919500623980017
TVAGG3_0973800	6.00694324530133	144269487.104919	2.5656751302974	0.000122913068510014	0.000926947486727357
TVAGG3_0966370	4.34242908689477	4.45435928972964	4.260142915449	0.000123326594573852	0.000929271160481262
TVAGG3_0609820	3.2740403770403	3.28600351087676	6.22166244672931	0.000123523180138344	0.000929957605550507
TVAGG3_0156690	5.99623729665624	144269487.094098	2.55784387334332	0.000124029278731671	0.000932971093258031
TVAGG3_0990080	3.27106279192246	3.28357031238579	6.07569833497698	0.000124571989741517	0.000936254613436668
TVAGG3_0440150	-3.72391178879733	-3.77236088604224	4.71988034272536	0.000124975678602008	0.000938488571171468
TVAGG3_0303420	4.89024824026682	5.11120452251665	3.83598977344721	0.000125901342827212	0.000944635096480598
TVAGG3_0924490	4.21188873802982	4.30352987476	4.25325104819593	0.000126433597485267	0.00094748657639524
TVAGG3_0105830	5.32279299149954	5.73772956573784	3.53420364974597	0.000126496336254219	0.00094748657639524
TVAGG3_0476320	3.04282757722589	3.04424985455003	8.97564568480788	0.000126747700152314	0.000948563433397962
TVAGG3_0946350	5.32299416394365	5.73790760701629	3.53463108442627	0.000127407135462421	0.000952689827172779
TVAGG3_0038160	-3.18351901519359	-3.19209758658475	6.53601099271737	0.00012790561725354	0.000955606713311193
TVAGG3_0518050	4.58171163256877	4.73206475205045	4.00166276705722	0.000128106556442627	0.000956297545807109
TVAGG3_0062530	6.01247088849506	144269487.110076	2.57500544362568	0.000128694364656943	0.000959872689353311
TVAGG3_0420640	5.30878703524832	5.72369877702907	3.52200367589968	0.000129071640118524	0.000961872848085299
TVAGG3_0281810	5.34784090980551	5.76209962180374	3.61014311048179	0.000129348718255795	0.000963123564310041
TVAGG3_0945570	5.99207060963873	144269487.089518	2.55924272547974	0.000129925831903885	0.000966604332544005
TVAGG3_0644730	-3.31727752158728	-3.33492592646047	5.68958980364304	0.000130084186052828	0.000966966428534342
TVAGG3_0434640	-3.0493248024739	-3.0502916045856	9.53574337481206	0.000130688542832911	0.000970640432700036
TVAGG3_0674810	5.97168627098827	144269487.068979	2.54345907671236	0.000131016299587388	0.000972255637342096
TVAGG3_0330170	-3.22334354096256	-3.23472826161342	6.18221407750817	0.000131254385878541	0.000973203251392111
TVAGG3_0266480	5.96074437144424	144269487.057916	2.53550989582304	0.000132154503271008	0.000979053866249753
TVAGG3_0390940	3.62757982934699	3.66613777100782	4.83664200901688	0.000132393662263807	0.000980002121341498
TVAGG3_0949350	-3.14137467831257	-3.1416562715391	11.4111222055931	0.000132535966911937	0.000980232453268153
TVAGG3_0959300	-3.20219752367778	-3.21159697185367	6.4993839343687	0.000132906969316468	0.000982152423716666
TVAGG3_0093520	3.81501732313029	3.86662182255476	4.5912556212818	0.000133285543620801	0.000983546897509345
TVAGG3_0903270	5.94977252711811	144269487.046823	2.52753800624671	0.000133318800195516	0.000983546897509345
TVAGG3_0814990	4.55624917238026	4.70514478623504	4.07807768407321	0.000133529222761318	0.000984275608581759
TVAGG3_0244240	-3.41442777768722	-3.4412451912779	5.14230470660272	0.000133776807668519	0.000985276805685599
TVAGG3_0860670	5.27278867504781	5.68763519505124	3.49071500631406	0.00013398955882406	0.000986019992147674
TVAGG3_0878750	4.5705119516317	4.72078041166339	3.99247342188208	0.000135278080223216	0.000994671855919826
TVAGG3_0583630	5.29248973259743	5.70720599991327	3.50975840492534	0.000135482523375421	0.000995344938398093
TVAGG3_0571430	4.57582029260225	4.72601153041556	3.99791716984937	0.000135986992244857	0.000998219253647511
TVAGG3_0290350	-3.16578775595216	-3.17401409101707	6.59122197956161	0.000136842611616369	0.00100366427954235
TVAGG3_0487520	5.27817599964637	5.69278387191735	3.49828972315611	0.000139953976321946	0.00102563113487471
TVAGG3_0160990	5.3053272335811	5.71943088533856	3.57407916992906	0.000140804235480863	0.00103100509966718
TVAGG3_0507780	4.34478064786231	4.45860294718393	4.11543800088468	0.000141294331184699	0.00103320527396815
TVAGG3_0259550	5.93353092200508	144269487.029995	2.5206107721241	0.000141456302822091	0.00103320527396815
TVAGG3_0281290	5.93353092200508	144269487.029995	2.5206107721241	0.000141456302822091	0.00103320527396815
TVAGG3_0381590	5.24320325447364	5.65782392082193	3.46701809006997	0.00014261804796685	0.00104011207705508
TVAGG3_0544610	5.91274864790765	144269487.009052	2.50457928436778	0.000142695741418905	0.00104011207705508
TVAGG3_0202300	3.67553348788457	3.71849863824635	4.91577580538887	0.00014275585449599	0.00104011207705508
TVAGG3_0896400	4.30644622517256	4.41744731119667	4.27054282814749	0.000142878694892451	0.00104014746009236
TVAGG3_0839180	5.90149518045203	144269486.99767	2.49646079187099	0.000144019476643918	0.00104758721624817
TVAGG3_0977370	3.83155363656096	3.88771304298913	4.62910353837084	0.000144420258018457	0.00104963643420504
TVAGG3_0182980	-3.19185427080234	-3.20293697881608	6.16983687248262	0.000147727604119822	0.00107278958642533
TVAGG3_0154670	-3.10691602464008	-3.10723514964854	11.1961700095862	0.000148851230257086	0.00108005962629339
TVAGG3_0166550	5.23868501887055	5.65310962249557	3.46529239270222	0.000149110460755987	0.00108105084048091
TVAGG3_0526630	5.23531278083674	5.64971881620467	3.46253854393126	0.000149439596287259	0.00108179344873281
TVAGG3_0876200	-3.31059114376015	-3.33041912474965	5.50469251856166	0.000149492681919666	0.00108179344873281
TVAGG3_0348110	5.23644551566788	5.65084355262605	3.46364394073479	0.000149581013385356	0.00108179344873281
TVAGG3_0897640	-3.23957670083535	-3.25328326720968	6.00126879265329	0.000149803234195392	0.00108251255136604
TVAGG3_1043800	-3.15465508318545	-3.16387916510376	6.3627491076377	0.000151508146535105	0.00109202629032648
TVAGG3_0973980	4.33619622903213	4.44987587125805	4.10909551306627	0.00015158406620317	0.00109202629032648
TVAGG3_0037190	4.53656724900877	4.68680774890725	3.96247049730312	0.000151661983647008	0.00109202629032648
TVAGG3_0312930	4.15298360874752	4.24341294849	4.29249772688557	0.000151735764859169	0.00109202629032648
TVAGG3_0084850	-3.12395342603673	-3.13147320109229	6.63174150128539	0.000151739134034702	0.00109202629032648
TVAGG3_0325600	5.22724877204861	5.64153430987862	3.45679135948433	0.000153774232918259	0.00110576968793424
TVAGG3_0438350	3.33652625895767	3.35696425208445	5.40839594247454	0.000154720735815278	0.00111076907174778
TVAGG3_0552420	3.83835683346508	3.895399179654	4.54953540276406	0.000154721463260694	0.00111076907174778
TVAGG3_0355100	-4.04728229763626	-4.13576674212829	4.31597321054115	0.00015769721669349	0.00113121127938959
TVAGG3_0764140	-3.25961538473373	-3.2755986626334	5.80474373214218	0.000157946227397052	0.00113177638761177
TVAGG3_0619820	-3.01339604145765	-3.01440780905132	9.44663400325469	0.000158044821878175	0.00113177638761177
TVAGG3_0268000	5.2088523837071	5.62304560632242	3.44154086080607	0.000158235642229688	0.00113177638761177
TVAGG3_0508930	3.70398035002011	3.74981396329941	4.69412071482792	0.000158289506116754	0.00113177638761177
TVAGG3_0459110	-3.93842231670083	-4.01362896399854	4.44703413443076	0.000158628601833456	0.00113328181018132
TVAGG3_0634000	3.35535623480983	3.37721634932857	5.37196611711717	0.000158855264831277	0.00113398219818019
TVAGG3_0553530	5.25097098783209	5.66469369711078	3.5302820200225	0.000159538150036216	0.00113793554265314
TVAGG3_0371040	5.20924556028959	5.62337947416848	3.44260041648264	0.000160031991671834	0.00114053519691098
TVAGG3_0234710	5.18403964506146	5.59822852235187	3.41951957199618	0.000160266760152573	0.00114128574919635
TVAGG3_0562160	4.14448067456061	4.23482384367049	4.28580009688599	0.000160418821834073	0.00114144659668216
TVAGG3_0061370	4.50820899082383	4.65693919505379	4.04174429491995	0.000161089865624613	0.00114499462314527
TVAGG3_0238140	-3.07803611988953	-3.07840427708665	10.9583429285079	0.00016117721498676	0.00114499462314527
TVAGG3_0198940	-3.13999700247014	-3.14903837001386	6.39365347766534	0.000162023915853336	0.00115008280367392
TVAGG3_0582390	5.19380623046211	5.6079248899798	3.42903206363351	0.000162326517667005	0.00115052946903353
TVAGG3_0905260	5.24993589718443	5.66360653354255	3.53259632053689	0.00016234785157415	0.00115052946903353
TVAGG3_0336210	5.20553004889488	5.61957837081765	3.44030920810286	0.000163180627274884	0.00115550233739387
TVAGG3_0754390	-2.99094164992232	-2.99236740112464	8.92035206409881	0.000164287305241648	0.00116240520305808
TVAGG3_0315890	-3.01746288587909	-3.0182405589112	9.82247868414403	0.000165964372400665	0.00117332951650703
TVAGG3_0186290	5.16655806369151	5.58054960316539	3.40636023397029	0.000167960358719617	0.00118648920069883
TVAGG3_0074210	4.80133289419861	5.02122403046308	3.81462892124351	0.000169820174217265	0.00119866665804596
TVAGG3_0413700	5.22003462798802	5.63356488817667	3.50770822056151	0.000170956596854986	0.00120572268629885
TVAGG3_0979470	3.85627537446712	3.91898846946887	4.58640895596367	0.000175837870875537	0.00123915800930355
TVAGG3_0228020	3.27359038675029	3.29032225395679	5.72754340709225	0.000176016526875974	0.00123942627870494
TVAGG3_0480010	5.17219739843595	5.58590753999006	3.41478031730531	0.000176651169294002	0.0012420955973048
TVAGG3_0831940	4.48748338161523	4.63614532538374	4.01924357477063	0.000176677390995942	0.0012420955973048
TVAGG3_0812270	-3.48277537560302	-3.51798188392173	4.94255386779329	0.000177442319972614	0.00124647927719407
TVAGG3_0662850	-3.31665889422995	-3.33948798687867	5.3195019449007	0.000177926745386134	0.0012488870918186
TVAGG3_0148410	-2.99132506358195	-2.99426573751498	7.8722276544182	0.000178105819688454	0.00124914948796612
TVAGG3_0792060	4.7884390725519	5.0073866390201	3.85956817089366	0.00017839609115464	0.00125019073101694
TVAGG3_0039410	3.97378685698866	4.04811845502444	4.42989069309772	0.000180095160481239	0.001261095261956
TVAGG3_0430810	-3.01890616344503	-3.01954131554258	10.1258707962002	0.00018026863985026	0.00126130819755547
TVAGG3_0381970	5.11693466482586	5.53059896545894	3.36628467010152	0.000182152829462516	0.00127322213823895
TVAGG3_0936680	3.68795625700673	3.73441405774588	4.60499324164531	0.00018232792863709	0.00127322213823895
TVAGG3_0901800	4.7836104941332	5.00399017621465	3.74703817372183	0.00018240466885161	0.00127322213823895
TVAGG3_0947780	3.22809400534626	3.2424422594013	5.86727030507695	0.000182647355732338	0.00127331719558271
TVAGG3_0862490	-3.35268668931871	-3.37883169337083	5.1825922463755	0.000182707152043118	0.00127331719558271
TVAGG3_0320190	3.75056616862773	3.80450645871447	4.70670274017842	0.000182963767799541	0.00127354481609745
TVAGG3_0951400	3.23082673676991	3.24543980959454	5.86316870233742	0.000183102643783353	0.00127354481609745
TVAGG3_0162210	5.14292463564624	5.55650295292441	3.39043245421084	0.000183173188159207	0.00127354481609745
TVAGG3_0546300	3.29307301741028	3.31324033955347	5.31873785644127	0.000183878552850159	0.00127678844780256
TVAGG3_0309610	4.50201586334425	4.6518956455746	3.93526979191191	0.000183929370316385	0.00127678844780256
TVAGG3_0319610	5.12832881441506	5.54188241716548	3.37775122372724	0.000185694427964918	0.00128765965250024
TVAGG3_0142090	4.24710231265669	4.35786474928941	4.22948893233377	0.000185787554217367	0.00128765965250024
TVAGG3_0266350	5.11068839479596	5.52424439696263	3.36208856976235	0.000186114033418091	0.00128890912695514
TVAGG3_0285910	-3.42912634429041	-3.46120526614819	5.00517700337709	0.000187169013406943	0.00129519781961979
TVAGG3_0560680	3.43660447749349	3.46621482717959	5.09373765706879	0.000187761594590351	0.00129827938659493
TVAGG3_1017250	5.11148582798704	5.52495719339913	3.36385701954534	0.000188885735070628	0.00130502871503343
TVAGG3_0338850	-3.09475307480026	-3.10275356384577	6.53417863881697	0.000189805785744093	0.00130947505742824
TVAGG3_0281660	4.78049300039239	5.00073047370122	3.74579956266739	0.000189826352472016	0.00130947505742824
TVAGG3_0388650	3.10240709419416	3.11054319273381	6.44428878556313	0.000190870600609216	0.00131564911256517
TVAGG3_0178340	5.11489526247711	5.52830963908131	3.36754793420518	0.000191369364750715	0.00131712108526062
TVAGG3_0149160	-2.9904700509845	-2.9941403665848	7.52912733319945	0.000191382952611032	0.00131712108526062
TVAGG3_0633990	3.07066027887983	3.07694913826094	6.87030547908388	0.000192820280122436	0.00132597783896989
TVAGG3_1001180	3.61506855917079	3.65843346431312	4.82689932514432	0.000193251307359636	0.00132790609951875
TVAGG3_0948550	4.75780977118151	4.97752460886313	3.77534035270674	0.000193781983614143	0.00132977006826868
TVAGG3_0796000	-3.50290149592674	-3.54034038520007	4.82504726871785	0.00019382424429733	0.00132977006826868
TVAGG3_0519230	4.75260323818445	4.97297017998621	3.71956732391083	0.000194466151664185	0.00133308987169482
TVAGG3_0872360	-3.6486231495658	-3.69761372109794	4.59044437825865	0.000194610556360166	0.00133308987169482
TVAGG3_0386860	-2.95967558130631	-2.96167612816161	8.40409944238247	0.000195030679361556	0.00133493048854928
TVAGG3_0484160	-3.14421635181128	-3.15562841595725	6.09040354366393	0.00019654376483052	0.00134424346838313
TVAGG3_0883120	5.07909202091652	5.49233733445568	3.33790157411891	0.000199522375171399	0.00136355756551245
TVAGG3_0060620	5.07103085658001	5.4842290477415	3.33136574432793	0.000201483510536564	0.00137589359325356
TVAGG3_0542750	-3.43497639936625	-3.46846815461617	4.87305554413571	0.000201791810053972	0.00137693235095651
TVAGG3_0843070	5.06091851505441	5.47412742337732	3.32223069448549	0.000202092952423497	0.00137792070268024
TVAGG3_0519350	5.10168417289504	5.51478543557469	3.35970204110744	0.000203373102365572	0.00138557748875957
TVAGG3_0304180	3.43546626310814	3.46584832235931	4.99609546264908	0.000203982519559453	0.00138865628759548
TVAGG3_0662920	-3.01901377791915	-3.01943982892367	10.6905184273461	0.000204364343466625	0.00139018213889025
TVAGG3_0275430	4.26064136184374	4.3741109447796	4.04381420655553	0.000205949744743258	0.00139934999389588
TVAGG3_0017970	4.75163506502997	4.97174969390522	3.72149171621265	0.000206029524963346	0.00139934999389588
TVAGG3_0073750	3.94723655671772	4.02143938421804	4.41203175609093	0.000206431211274083	0.00140068871498157
TVAGG3_0997530	-3.03153288613778	-3.03187769614536	11.0045977387462	0.000206544388552183	0.00140068871498157
TVAGG3_0696830	5.11413528207297	5.52694118172707	3.42003023654862	0.00020871672492585	0.00141433254953597
TVAGG3_0101780	4.72765700474689	4.94784766236786	3.69931951444512	0.000211811021854622	0.00143419813261931
TVAGG3_0599860	4.45817302167217	4.60795000474023	3.89730525463228	0.000213202182767148	0.00144250993344219
TVAGG3_0238780	2.96336626648293	2.96638624152072	7.79027954585145	0.000213820659117536	0.00144558506961672
TVAGG3_1048980	-3.28786506363765	-3.3107411666751	5.37935504907318	0.000214747061919136	0.00145073570718705
TVAGG3_0879380	4.72683072448635	4.94692999501978	3.69961065490893	0.000216477243729359	0.00146130427313785
TVAGG3_0696580	-2.94024595636662	-2.94196972265613	8.60742741333494	0.000216768373084961	0.00146214994423643
TVAGG3_0327880	-3.25356778443908	-3.27439369214196	5.41108418375243	0.000217367208410668	0.00146506827931838
TVAGG3_0701530	-3.02057910895397	-3.02606258055652	7.04397683826535	0.000218793301122712	0.00147355366134288
TVAGG3_0078970	5.01143840527981	5.4242505118164	3.28336957415139	0.00022043079511533	0.00148344877079141
TVAGG3_1006960	-3.57163001120222	-3.61610707289056	4.66982870975471	0.000222106488671419	0.00149227322759547
TVAGG3_0960840	-3.16760508226574	-3.18178863255068	5.87752234456475	0.000222330512442852	0.00149227322759547
TVAGG3_0535350	3.57643567965488	3.61772942531912	4.73024702804735	0.000222362483116731	0.00149227322759547
TVAGG3_0429490	4.45810530211487	4.60770990081357	3.89906341942169	0.000222419126708308	0.00149227322759547
TVAGG3_0985710	-2.95678620791198	-2.95757122578699	9.74607559369682	0.000223381889415054	0.00149759295595674
TVAGG3_0013600	4.71518273462378	4.93517707431688	3.69044023914154	0.000225658468613416	0.00151170597210933
TVAGG3_0880320	-3.3679461634775	-3.39815107914273	5.00712247220989	0.000226867232247046	0.00151698565063395
TVAGG3_0505790	-3.16485818557787	-3.17804381649076	6.04471574702757	0.000226898927623567	0.00151698565063395
TVAGG3_0596000	4.70095188667181	4.92103357910819	3.67677650918913	0.000227034275158946	0.00151698565063395
TVAGG3_0445600	-3.06527786755662	-3.07252768286324	6.76065840968469	0.000227220982927049	0.00151698565063395
TVAGG3_0536120	4.9957487316125	5.40841424881075	3.27133126053009	0.000227306946969992	0.00151698565063395
TVAGG3_0427830	3.02108534212261	3.02664310260622	7.00105791307258	0.000227553138497803	0.00151747993116235
TVAGG3_0581130	5.01324381014466	5.42584990360082	3.28759474592868	0.000228254081192858	0.00152100376401832
TVAGG3_0981570	3.27526699913549	3.29532857936797	5.56579064383419	0.000229778655619377	0.00153000651657132
TVAGG3_0343760	3.80399230065519	3.86651105465121	4.54233580756653	0.000231699662777877	0.00154163337890548
TVAGG3_1004100	4.69121318685945	4.91124807798787	3.66864342134873	0.000233130829712169	0.00154998596888574
TVAGG3_0846200	3.1430403705717	3.15578315928125	5.85553988057616	0.000233682361331565	0.00155248206292319
TVAGG3_0996740	-3.19760714961097	-3.19765964312581	13.8904136830144	0.000236429057030573	0.00156954711354031
TVAGG3_0306330	3.73278044939557	3.78806518814968	4.58676722011378	0.000238862447872083	0.00158450815683994
TVAGG3_1045670	4.99426864146449	5.40661357706803	3.27414806443206	0.000239892806477547	0.00158912113690845
TVAGG3_0355470	4.22934156178639	4.34260402711222	4.0180734002036	0.000239934784941521	0.00158912113690845
TVAGG3_0303510	-3.17071418172117	-3.17077631781449	13.6197988296307	0.000240098610975733	0.00158912113690845
TVAGG3_0612230	-3.54416436641148	-3.58808408344456	4.66725079383191	0.000240525898328545	0.00159075492848046
TVAGG3_1016250	4.68757423481137	4.90747835986859	3.66691888037771	0.000240985495246002	0.00159221215136164
TVAGG3_0390860	5.03254812197335	5.44476901059869	3.35786643323985	0.000241107443519485	0.00159221215136164
TVAGG3_0277760	5.01510795928048	5.42738806451495	3.293345720162	0.000241591913842818	0.00159421729972925
TVAGG3_0743000	4.94805954450618	5.36042267250736	3.23301846464845	0.000242687436466805	0.001599265047093
TVAGG3_0147510	3.08120633340595	3.09023274296115	6.33068530594875	0.000242719672528407	0.001599265047093
TVAGG3_0580520	3.40712911209024	3.43840332837124	5.0103525316537	0.000245752001584628	0.00161803558324876
TVAGG3_0975050	3.95446061639289	4.03060606387619	4.24145036802707	0.000246015956510467	0.001618564681042
TVAGG3_1017130	-3.07302660543434	-3.08268866095881	6.24818068289487	0.000246226642807277	0.00161874279119236
TVAGG3_0973900	3.62834810507078	3.6746355210681	4.55358844172371	0.000247549416283485	0.00162622626971327
TVAGG3_0671450	-3.00647928598244	-3.01262421734421	6.83666215775105	0.000249769094935444	0.00163958625536178
TVAGG3_0979480	-3.00527854246397	-3.00555951529561	11.2723955020153	0.000251565480964674	0.00165014976204209
TVAGG3_0254180	-2.91781275749287	-2.91881860300157	9.34696307717672	0.000252697762249175	0.0016563445888392
TVAGG3_0940660	4.0457832348204	4.13577577974281	4.20394265163674	0.000255235106651989	0.00167157426429233
TVAGG3_0615380	-2.99693778457224	-2.99723903725695	11.164432689616	0.000255400468920346	0.00167157426429233
TVAGG3_0319880	4.95104600071408	5.36307536731241	3.23991711401573	0.000256824751479957	0.00167964911650393
TVAGG3_0678460	-2.91028022738583	-2.91257782461609	8.14869610348815	0.000257488644207661	0.0016827426889064
TVAGG3_0925510	3.25592845136049	3.27722568150654	5.33962446451106	0.00025796099040985	0.00168458080848388
TVAGG3_0302500	4.95359823405516	5.36557738085584	3.24284433409476	0.000258353524023103	0.00168589538696349
TVAGG3_0993370	-3.04138740653815	-3.0490858549165	6.59025235307464	0.000259868347740544	0.00169452614917207
TVAGG3_0007650	4.66760157010283	4.88730841775662	3.65144191430973	0.000260109594016803	0.00169484566212279
TVAGG3_1018480	4.99277358315667	5.40460583022829	3.32504583358564	0.000260614424366432	0.00169579370599143
TVAGG3_0358490	-3.23217533469143	-3.25359502931687	5.41228006811599	0.000260639799412249	0.00169579370599143
TVAGG3_0234670	3.10493300039003	3.1162198735787	6.06330709806178	0.000265216406416753	0.00172357897259514
TVAGG3_0963230	3.12913138419834	3.1422656992477	5.82348186167219	0.000265301345940518	0.00172357897259514
TVAGG3_0384030	-2.92581396826906	-2.9290713285229	7.67300783493656	0.000267112055764723	0.00173406471547997
TVAGG3_0916680	-3.11088224153322	-3.12376447237103	5.9231542744481	0.000267840060104572	0.00173751138328323
TVAGG3_0271550	4.91330332180484	5.32512223916987	3.20930528137093	0.000268455897019999	0.00174009310124784
TVAGG3_0391170	4.96201270380996	5.37376879282889	3.30143165007446	0.000268632793874581	0.00174009310124784
TVAGG3_0421510	3.18045145840898	3.19765707652683	5.50541526388004	0.000270632992416835	0.00175176245311807
TVAGG3_0754240	4.95748619106452	5.36920872551054	3.2978382473052	0.000270917730709467	0.00175231893905698
TVAGG3_0241190	4.64749309008499	4.86710757449844	3.6346489757103	0.000273580631042278	0.00176824548626739
TVAGG3_0615430	-2.96201449116838	-2.96693483764866	7.13283871395428	0.000274063252998985	0.0017698545351323
TVAGG3_0567730	3.45497610781756	3.49029807182717	4.77956897708868	0.000274231090629619	0.0017698545351323
TVAGG3_0174120	3.68642366392294	3.7411682656811	4.58699998589303	0.000275171552998844	0.00177443138004098
TVAGG3_1025350	-4.06667727919543	-4.17341233900473	4.00636724866419	0.000275523422867343	0.00177443138004098
TVAGG3_0205710	4.66486413108447	4.88311197304822	3.75803522201386	0.000275544074328052	0.00177443138004098
TVAGG3_0690850	3.12732594161064	3.14052910347454	5.90153216577113	0.00027656956326569	0.0017797352333944
TVAGG3_0663030	4.6516558789887	4.87115157368994	3.63975500311399	0.000277741571316133	0.00178597351766815
TVAGG3_0690700	-3.08202868325815	-3.09315418090889	6.1335466469416	0.000278429642729708	0.00178909309789002
TVAGG3_0031840	-3.01025519474432	-3.01740776151262	6.63952637638925	0.000278902521221623	0.00179082638535312
TVAGG3_0201760	4.85960505662168	5.27130075590757	3.16344980602196	0.00027919332937791	0.00179138893143788
TVAGG3_0322670	-2.95038774835099	-2.95477733895257	7.30932125597039	0.000279741893835306	0.00179360329894695
TVAGG3_1024530	-3.157688717629	-3.17435789131739	5.66643221117201	0.00028008818347648	0.00179451847785512
TVAGG3_0784530	4.02602035479084	4.11592710918636	4.18290302207118	0.000280629864648871	0.00179668328739611
TVAGG3_0276020	4.63422913980347	4.85377123654524	3.62373642584969	0.000281878320713504	0.0018033666730118
TVAGG3_0512440	3.16548201867807	3.18236831287825	5.48698984010014	0.000282108145145612	0.00180352821436092
TVAGG3_1004050	4.91761728019847	5.32911738727453	3.21720418764902	0.000282786642402773	0.00180655582566873
TVAGG3_0018280	4.87289756608451	5.28444687762479	3.17707422980643	0.000284537093808201	0.00181642217162426
TVAGG3_0302900	4.86186131454164	5.27341801132055	3.16722736373848	0.000285205443142701	0.00181937133628513
TVAGG3_0849230	-4.20608328191922	-4.33900870285872	3.89351045911208	0.000285894229505438	0.00182244651288499
TVAGG3_0561970	-2.92422108586524	-2.92802433445698	7.44207870314385	0.000286159079312916	0.00182281679423603
TVAGG3_0456350	-3.28766845874805	-3.31537304904606	5.03060060334774	0.000286654533579069	0.00182415575180055
TVAGG3_0944930	4.93245024476197	5.34388623845252	3.27954697256351	0.000286783107077537	0.00182415575180055
TVAGG3_1041550	-3.01304320493245	-3.01322561572734	11.9042310089447	0.000287500056751244	0.00182739762099421
TVAGG3_0259040	-3.24969360094835	-3.27475427425169	5.14516798137642	0.000288267925975928	0.00183095823876353
TVAGG3_0320220	4.62932309020457	4.84877457179399	3.62045631545789	0.000289176594894277	0.00183540738703236
TVAGG3_0397950	4.88268369633751	5.29408347773594	3.18767860861442	0.000290278333946188	0.00184107467055367
TVAGG3_0242660	4.8615225945949	5.27295545035265	3.16852474147379	0.000291435066107661	0.0018470823456543
TVAGG3_0353440	-3.03404079392641	-3.04284657952736	6.41811923342785	0.000298331202516146	0.0018881755844576
TVAGG3_0241460	4.8487759735324	5.26006709658011	3.15916248106599	0.000298556802446801	0.0018881755844576
TVAGG3_0596580	3.06064416549613	3.07093893938418	6.13046262816855	0.000298561339012465	0.0018881755844576
TVAGG3_0430670	3.65142822328016	3.70508026181376	4.62243600768023	0.000302504417364292	0.00191154422037567
TVAGG3_0554440	3.4139905317714	3.44838850118409	4.8494796731301	0.000302690078453315	0.00191154422037567
TVAGG3_0770950	4.84497010684635	5.25616999596105	3.1569833569562	0.000303471201535381	0.00191510530618176
TVAGG3_0996770	-3.12868143805568	-3.14566739203963	5.50243429877274	0.000305375205153579	0.0019257423523848
TVAGG3_0770340	-3.01680451114629	-3.02478166695476	6.54563801167184	0.000305896840574394	0.00192765299964536
TVAGG3_0389730	4.82672515753177	5.23788356245311	3.14143554305626	0.00030711675969855	0.00193395810964458
TVAGG3_0418320	-2.87412437865682	-2.87549128635853	8.87554957086784	0.000307844586267029	0.00193715765348332
TVAGG3_0938930	3.03624081138819	3.0450939412071	6.33776094257025	0.000308324675074548	0.00193879481844309
TVAGG3_0561850	4.16873224210481	4.28172524300617	3.96704084368532	0.000309216335625717	0.00194301583383915
TVAGG3_0303160	4.01078749725413	4.10116037497838	4.12807358769679	0.000310526075527703	0.00194877826162222
TVAGG3_0251780	-2.87377967678826	-2.87497886434031	9.06115641617896	0.00031071749715747	0.00194877826162222
TVAGG3_0219820	-2.95361200956698	-2.95908788206022	6.97360907621581	0.000310796533103544	0.00194877826162222
TVAGG3_0000920	4.35225775594304	4.50092257487843	3.85739609512093	0.000313414408997602	0.00196266364683868
TVAGG3_0290460	4.0186634902916	4.10951796814381	4.08891787472253	0.000313456263015978	0.00196266364683868
TVAGG3_0154680	3.36313957074029	3.39453506071153	4.95485163590354	0.00031368526606902	0.00196270355263625
TVAGG3_0330790	-3.16443986771555	-3.184736897965	5.31437885565113	0.000316705869482276	0.00198019783358563
TVAGG3_0552070	4.81879712635511	5.22976507828391	3.13691496886159	0.00031769859289483	0.00198499701981631
TVAGG3_0178310	3.45671181145318	3.49454046253005	4.72063198677244	0.000318594276788592	0.00198918352986418
TVAGG3_0277880	-4.1708514086029	-4.3039832819975	3.79228661889627	0.000320034056420131	0.00199675884033962
TVAGG3_0388640	4.35006613954952	4.49927148941694	3.80739674720297	0.000320302011166264	0.00199701734826152
TVAGG3_1012700	-2.86550918546507	-2.8667221206101	9.03095058163093	0.000321065329887539	0.00200036180091063
TVAGG3_0481100	-3.03096531114121	-3.03107934148989	12.6013315088876	0.000322935628731312	0.00201059357549099
TVAGG3_0838460	3.89020401890647	3.96616063731907	4.18632908883536	0.000325575826387055	0.00202419004522614
TVAGG3_0381100	4.79381756784227	5.20467018923772	3.11643535921616	0.000325578661993043	0.00202419004522614
TVAGG3_0069390	4.77559282703166	5.18641082360478	3.10082285876166	0.000329394314572988	0.0020464695400109
TVAGG3_0261480	4.86092725650243	5.27162035478813	3.22355187949166	0.00033069701729499	0.0020531161299103
TVAGG3_0043560	-2.89556680481876	-2.89911426044433	7.54704650296982	0.000333376432079933	0.00206829459902652
TVAGG3_0858530	-2.8745722572823	-2.87534932106703	9.67442488960485	0.000335374541081134	0.00207922781587291
TVAGG3_0021210	-2.93033236515434	-2.93554599042943	7.00383321441025	0.000336967633546906	0.00208763644226952
TVAGG3_0486490	4.77492524616752	5.1855675558836	3.10255240958063	0.000338339040778408	0.00209466080302138
TVAGG3_0377700	4.5678530028766	4.78652848924084	3.62129596386322	0.000339612383143729	0.00210017780294625
TVAGG3_0994000	3.98498048640058	4.07467022640061	4.15345604262645	0.000339706618307775	0.00210017780294625
TVAGG3_1002950	4.33674879652572	4.48579999181043	3.79735543755657	0.000340032814196072	0.0021006628610318
TVAGG3_0997390	-3.10333651537398	-3.11919866793859	5.6791821344341	0.000340261634023753	0.0021006628610318
TVAGG3_0264330	4.55487802993092	4.77396670510789	3.55873606602016	0.000342978025163517	0.00211595120352804
TVAGG3_0581610	4.77003219896721	5.18059310486866	3.09928030263261	0.000343724603459939	0.0021190741986733
TVAGG3_0528480	4.75766432931497	5.16822401643846	3.08848365985963	0.000344324076347144	0.00212128655281371
TVAGG3_0446170	-2.85843732017777	-2.86073274301689	8.11377993689718	0.000344924359816129	0.00212350080735963
TVAGG3_0288880	-4.00571171826969	-4.11154174689447	3.96594598475716	0.000345339679116304	0.00212431126513258
TVAGG3_0895370	-3.06201129977852	-3.07572254925264	5.75345589045956	0.000345537925839397	0.00212431126513258
TVAGG3_0376390	4.58166343578057	4.79954958098325	3.68613064392706	0.000346123165122625	0.00212642635799377
TVAGG3_0303560	4.80745673183231	5.21783001700476	3.13472322617334	0.000348664199322965	0.0021405456693811
TVAGG3_0764180	4.76424570195992	5.17467672768276	3.09596307389086	0.000350150044181859	0.00214817173939267
TVAGG3_0104520	4.80755265182027	5.21797905120574	3.18000148260995	0.000351198033254286	0.00215310282417927
TVAGG3_0985550	4.54873965749981	4.76770688660078	3.55480690794805	0.000352976919330625	0.00216246893980592
TVAGG3_1087140	-2.90142773193399	-2.90600272938738	7.14477675702664	0.000353306776846422	0.00216246893980592
TVAGG3_0673240	-3.49365669135219	-3.53876614528528	4.52415972850665	0.000353461631381616	0.00216246893980592
TVAGG3_0012520	4.74575535335622	5.15615150659425	3.08015233971031	0.000354271877924929	0.0021659229374384
TVAGG3_0389770	-2.93500171687562	-2.94060417809907	6.95015048182875	0.000354708015320245	0.00216708653018938
TVAGG3_0910790	3.27417348864011	3.30157484507653	5.04334812935599	0.000357391245908861	0.00218196760660147
TVAGG3_0317230	3.76054777262751	3.82540282807785	4.29409411754885	0.0003577549938388	0.0021826768343826
TVAGG3_0002090	-2.97476318362796	-2.98268249961333	6.44912571197441	0.0003580409403346	0.00218291073996531
TVAGG3_0134470	-3.26234201537021	-3.29107250810052	4.96384230793632	0.000358559731493926	0.00218342512870243
TVAGG3_0916440	3.58784287412957	3.63736790280325	4.54410288745939	0.000358620642736061	0.00218342512870243
TVAGG3_0816000	3.07515998029857	3.0892919574922	5.67194357252499	0.000366657686042894	0.00223081722577926
TVAGG3_0253270	-3.06160662072586	-3.07664324831446	5.59037605285368	0.000367715598836517	0.00223571084092602
TVAGG3_0049130	4.7156730714353	5.12584406514359	3.05667708641594	0.000370281656866897	0.00224638931059681
TVAGG3_0266390	3.24742159671869	3.27339334062249	5.17210505517733	0.000370304070964796	0.00224638931059681
TVAGG3_0384560	4.30835747037428	4.45729791469809	3.7734299879472	0.000370467347234506	0.00224638931059681
TVAGG3_0828300	4.70489579088068	5.11509704055025	3.04677944939128	0.000370491158984547	0.00224638931059681
TVAGG3_0950900	4.72899352547909	5.13910556693882	3.06913340793816	0.000371787186455073	0.00225269816892641
TVAGG3_0859390	-2.86478069897721	-2.86800768110059	7.63936769076084	0.000372772169144307	0.00225711500218146
TVAGG3_0054160	-3.03810622768066	-3.05228181865512	5.59226978752907	0.000373846121235602	0.00226206410762736
TVAGG3_0960040	4.53204390873392	4.75044888973446	3.59041993336431	0.00037564287976518	0.00227137697394364
TVAGG3_0418410	4.77651663410408	5.1865957743568	3.1600203110584	0.000377485304941376	0.00227938225088405
TVAGG3_0999060	3.6561457750857	3.71262255953371	4.39569160260185	0.000377827597335684	0.00227938225088405
TVAGG3_0287330	4.71282126671806	5.12286927818218	3.05571708963577	0.000377929138917742	0.00227938225088405
TVAGG3_0549480	4.5387260302399	4.75706427052274	3.59722263081328	0.000378001003946515	0.00227938225088405
TVAGG3_0041150	4.50955765731649	4.72835926349145	3.52211043646931	0.000379535963107907	0.0022870318803927
TVAGG3_0282680	-3.20068154959862	-3.22581126949217	5.11401593430881	0.000379807296030619	0.0022870318803927
TVAGG3_0706120	-2.83694057243887	-2.83936396171466	7.98717837456104	0.000380047834026237	0.0022870318803927
TVAGG3_0875990	4.51359731490143	4.73228741646562	3.52711440327052	0.000386314872994699	0.00232181511727355
TVAGG3_0394300	4.69752519173953	5.10745555707893	3.04383423118202	0.000386354670716912	0.00232181511727355
TVAGG3_0946520	4.69603203488509	5.10594175524179	3.04289578238784	0.00038721662015888	0.00232540989327022
TVAGG3_0230260	4.12979680708408	4.24232060692502	3.93776270603008	0.000387522330080588	0.00232566158066063
TVAGG3_0483790	-2.99575857061755	-3.00636679662664	6.02576880230736	0.000388584817473209	0.00233045153118626
TVAGG3_1075300	3.92520314564144	4.01356068942912	4.19569841382084	0.000392088298333618	0.00234986433590019
TVAGG3_0608050	4.70159343429307	5.11137716619242	3.04940738729726	0.000393353978677895	0.00235584828534261
TVAGG3_0260820	-2.95119131101032	-2.95841069960129	6.61168354721491	0.000393708433319387	0.00235637036533857
TVAGG3_1031400	4.53989636449095	4.75746963100777	3.65564177415913	0.000395863235917771	0.00236765962540778
TVAGG3_0393720	-2.85932797287322	-2.86286317162374	7.49938816776535	0.000396301990767123	0.00236770557349609
TVAGG3_0376420	4.52785664241796	4.74602164573837	3.59236095815018	0.000396480321165889	0.00236770557349609
TVAGG3_0078190	4.10824299914695	4.22091230543552	3.91695205238217	0.000396676625686674	0.00236770557349609
TVAGG3_0679440	4.53715275828872	4.75472402170256	3.64823231599635	0.000397126191338569	0.00236878518460137
TVAGG3_0594110	4.68604106317499	5.09570147069044	3.03738880576645	0.000402473575698228	0.00239905817671101
TVAGG3_0933740	-3.44154324998893	-3.48527449959687	4.60331625611834	0.000404093329270417	0.00240708566949189
TVAGG3_0999390	4.73772291350426	5.14740103192958	3.1313524756154	0.000406120934984626	0.00241753015720761
TVAGG3_0275360	4.74026777353398	5.14992220840252	3.13388342602484	0.000407744790629119	0.00242555875451168
TVAGG3_0564860	4.46115334319674	4.67981254170766	3.48095238381036	0.000408757123856663	0.00242994120291324
TVAGG3_0546410	4.46337419908279	4.68198940593277	3.48348862556515	0.000411124016341631	0.00244236477632602
TVAGG3_0926540	3.42240284226982	3.46194047363183	4.73566224904991	0.000412115102570193	0.00244660386818776
TVAGG3_0263760	3.83525869774119	3.91102022726724	4.13969363369809	0.000413155267842802	0.0024511284261791
TVAGG3_0834930	4.27059387811395	4.41819615372365	3.83884762945898	0.000414694600285161	0.00245860631883926
TVAGG3_0520790	4.73472688656175	5.14425690021304	3.13077862254711	0.000415406182857625	0.0024611699651027
TVAGG3_0423690	-2.95136419780011	-2.9596027507403	6.37939194204447	0.000417365238016548	0.00247111614395828
TVAGG3_0539790	3.57549144287428	3.62607171887573	4.42430347735772	0.000418066507020795	0.00247263731731656
TVAGG3_0271870	-3.07282572765161	-3.08990809363323	5.49602684852721	0.000418183103461773	0.00247263731731656
TVAGG3_0323890	-3.63234315065934	-3.69615606577227	4.43677342826797	0.000418911799525992	0.00247528580738683
TVAGG3_0571780	4.26511082778215	4.41185943071479	3.89223992275815	0.000422497859547793	0.00249480316796607
TVAGG3_0266610	4.68811804676816	5.09739440503168	3.04427553543819	0.000424572202986037	0.00250537385644237
TVAGG3_0185970	4.6483175108063	5.05768561669055	3.00806045264419	0.000426167060274696	0.00251232625297987
TVAGG3_0390730	-2.90512792343312	-2.9111190567763	6.79288554334476	0.000426320335124533	0.00251232625297987
TVAGG3_0813550	3.20826320912349	3.23349304148417	5.12471480356006	0.00042682293284564	0.00251360786637753
TVAGG3_0584770	-3.19109832107739	-3.21759935254679	4.96899048553203	0.000427279657448657	0.00251461779710772
TVAGG3_0382070	4.62758635391039	5.0369782701088	2.98959140458584	0.00042780199906904	0.00251601229072225
TVAGG3_0213430	-2.96104528183293	-2.96980692324432	6.35361950693959	0.000428503209150575	0.00251845619458098
TVAGG3_0358550	4.63029225133532	5.03957762186758	2.99340524792217	0.000433347281167208	0.00254522960077955
TVAGG3_0045530	-2.83348102826295	-2.83681087350915	7.53488529744565	0.000433802356200761	0.00254620610670167
TVAGG3_0701420	-2.80244195089612	-2.80365738665862	8.96332605134619	0.000440944776370796	0.00258640661908512
TVAGG3_0896680	4.42382175624804	4.64218816587367	3.45160234115498	0.000445277873855408	0.0026085909553035
TVAGG3_0960560	-2.80912670824707	-2.81000157264897	9.43552996931094	0.000445372821185663	0.0026085909553035
TVAGG3_0230150	-3.04886410649881	-3.06553991839582	5.42363268923221	0.000445614562010783	0.0026085909553035
TVAGG3_1000190	4.44554724560966	4.66378213829713	3.4725879709073	0.000447398977250894	0.00261729886094485
TVAGG3_0309730	4.07670900411977	4.18920618524518	3.89096679093815	0.000448833601846503	0.00262395028771802
TVAGG3_0259600	-2.79565481032692	-2.79709857361539	8.70676822979366	0.00045055198650168	0.00263225070443924
TVAGG3_0431820	3.00427763976644	3.01563608607931	6.00403560543456	0.000451348117959629	0.00263515563439211
TVAGG3_0850500	-2.83476716732687	-2.83529357229222	10.1956528063846	0.000456086989067847	0.00266106081775125
TVAGG3_0866590	4.44653341225034	4.66465106717063	3.47497431325048	0.000456717522339971	0.00266297729956957
TVAGG3_1044370	-2.85977969115813	-2.86448565548314	7.08975136266316	0.000457414557702675	0.00266527874468393
TVAGG3_0552680	-2.80161052854736	-2.80397438255528	7.99606402569655	0.000457741946409253	0.00266542470247291
TVAGG3_0953780	3.49581582052984	3.54138302642002	4.47814969606505	0.000460309901536519	0.00267756474472607
TVAGG3_0565290	-3.36746445011515	-3.40636830414333	4.54261192660789	0.000460496636212666	0.00267756474472607
TVAGG3_0238150	4.62212658302841	5.03098297423543	2.99193221325521	0.000460737944390818	0.00267756474472607
TVAGG3_1051770	3.81172713465423	3.88735750818133	4.12033044661774	0.000462069455191617	0.00268289970933201
TVAGG3_0376610	3.04377977804865	3.05902819747114	5.54795543471733	0.000462431226538445	0.00268289970933201
TVAGG3_0421280	-3.01683311968991	-3.03121719359334	5.67769811142287	0.00046256891540207	0.00268289970933201
TVAGG3_0165950	3.9033981255347	3.99219280909997	4.13187147295833	0.000463475342708699	0.00268638962611433
TVAGG3_1050350	-2.96273974279664	-2.97313868399309	6.09315310408286	0.000465140320050897	0.00269283065541586
TVAGG3_0048080	3.91719633558947	4.0077205861575	4.00245649106788	0.00046519749185553	0.00269283065541586
TVAGG3_0677160	3.29669111673844	3.32914430775254	4.9187130469622	0.000468154851302347	0.00270817137078838
TVAGG3_0516080	4.23111510862548	4.37967588503197	3.70940832582707	0.000470266976207323	0.00271860568015984
TVAGG3_0220640	4.23616741830898	4.38352561350806	3.81623511461865	0.00047384434706165	0.00273749132614385
TVAGG3_0151960	-2.94731491351238	-2.95702112821389	6.15567533406185	0.000476617917948396	0.00275171156819454
TVAGG3_0288870	3.91845449090416	4.00885076377879	4.00513553368163	0.000477489097667667	0.00275332056035173
TVAGG3_0998810	3.55343565076058	3.60427563261787	4.36649585664887	0.000477521226948479	0.00275332056035173
TVAGG3_0172710	2.88819711709682	2.89408329490551	6.78271769220184	0.000478296706493729	0.00275420250466098
TVAGG3_0395650	3.54285857463452	3.59294731636836	4.43629633791524	0.000478299005743643	0.00275420250466098
TVAGG3_0335100	4.39551355469134	4.61359526633229	3.43026287545154	0.000478743539566991	0.00275496282299125
TVAGG3_0804930	2.78726488682123	2.78921272377386	8.26480022735419	0.000485530234230251	0.00279219474557984
TVAGG3_0515970	4.58072459633496	4.98930594614834	2.9592858278275	0.000485984912508384	0.00279298760669747
TVAGG3_0860850	-2.77833175208823	-2.78001930721079	8.45109211780272	0.000486971078564723	0.00279683194047335
TVAGG3_0428980	4.46698294527086	4.68443941066823	3.54768037090706	0.000488151483660561	0.0028017861197601
TVAGG3_0013770	-3.04376744740902	-3.06144699678618	5.39353393248901	0.000489706237486935	0.00280807924768679
TVAGG3_0619400	-3.92891859004989	-4.03524805606198	3.90285824953183	0.000489884968573308	0.00280807924768679
TVAGG3_0964810	3.69192978583578	3.75650941157422	4.23648458101108	0.000491433617410394	0.00281512590714102
TVAGG3_0169410	3.01610972928561	3.0309839481754	5.49988094478729	0.000495747869831223	0.00283799559768316
TVAGG3_0265980	-3.00855465224757	-3.0233342897141	5.64025369680201	0.000496443367131343	0.00284013285180397
TVAGG3_0688950	-2.77799135839287	-2.78010942120541	8.11923588638611	0.000499201990202054	0.00285406274035104
TVAGG3_0416620	-2.77784991103881	-2.77949272384349	8.51343277022497	0.000499922286116824	0.00285632849929094
TVAGG3_0764850	-2.83892999408702	-2.83930389782337	10.6940741408926	0.000500419554547486	0.00285731787104316
TVAGG3_0806740	-2.88042039445323	-2.88685353152305	6.65421476769734	0.000501179786833061	0.0028598064729581
TVAGG3_0961770	3.33556465410534	3.37177840527698	4.76323496160906	0.000502765957163853	0.00286700173244277
TVAGG3_0045460	4.38987191409468	4.60768825029958	3.42875614486739	0.000503714142007832	0.00287055195600585
TVAGG3_0581590	4.20215206036663	4.3505939660205	3.68519337069345	0.000507101205170003	0.00288798722530927
TVAGG3_0384570	3.87179252307991	3.96057550827657	4.10387321199725	0.000514370088512455	0.00292749302797017
TVAGG3_0626620	4.02624887156135	4.13747550713919	3.94570357123921	0.000517113870585637	0.00294045523996041
TVAGG3_0255810	3.33974179364669	3.37522760042488	4.61695182813507	0.000517604117116774	0.00294045523996041
TVAGG3_0956020	3.31474464856198	3.34919905777314	4.72372232444231	0.000517648200138221	0.00294045523996041
TVAGG3_0339690	4.62821257171125	5.03643542046099	3.05506319017262	0.000520559836131618	0.00295504852627503
TVAGG3_0429410	4.56927906944547	4.97735094047481	2.9561234746343	0.00052088763723133	0.00295504852627503
TVAGG3_0054980	3.02541083603073	3.04081090747274	5.54265716835781	0.000523075347708222	0.00296555129607439
TVAGG3_1036710	-3.07201400967452	-3.09227604769442	5.3193711097301	0.00052489395266493	0.00297394928450773
TVAGG3_0535930	3.61830058418134	3.67975661051948	4.4147963097176	0.000529210942946671	0.00299560711596508
TVAGG3_1048780	4.53279602172349	4.94086072711936	2.92422565752088	0.000529396085149002	0.00299560711596508
TVAGG3_0521920	4.36866543926908	4.58626142191578	3.41289634639151	0.000531447083139877	0.00300342909222167
TVAGG3_0556990	4.54331134289535	4.95131086582707	2.93427325244327	0.00053170877547018	0.00300342909222167
TVAGG3_1049690	3.75314482644444	3.82721582617822	4.20352293849573	0.000531800455190339	0.00300342909222167
TVAGG3_0305310	3.21576348538097	3.24464207504373	4.93604695081347	0.000537720051389406	0.00303491675611332
TVAGG3_0979910	-2.96768313712228	-2.96775015476173	13.3022150539268	0.000538296019718566	0.00303622374269922
TVAGG3_0763990	-2.76217006100495	-2.76418911710179	8.17681343007993	0.000539719254186266	0.00304230495198601
TVAGG3_0381540	3.34111042620066	3.37798249586584	4.68938891005429	0.000541042120951428	0.00304781299572383
TVAGG3_0922950	4.02362819461871	4.13589726825345	3.84659534649485	0.000541573165732074	0.0030488563404176
TVAGG3_0442450	3.47690343833817	3.52479690636466	4.56241119562246	0.000544379440488202	0.00306269888152137
TVAGG3_0232680	4.33319735410843	4.55080103052584	3.38137761092503	0.000545674867149947	0.00306802909999613
TVAGG3_0323690	4.01725409484	4.12835908376676	3.93473363910145	0.000546582078095553	0.00307117119215449
TVAGG3_0562560	4.51594304985798	4.92378420315128	2.91256861470451	0.000548018610219098	0.00307728157177807
TVAGG3_0779180	2.75568644334392	2.75688587454079	8.91293150961673	0.000548471792720549	0.00307786589727839
TVAGG3_0560230	4.51770576357015	4.92552114716454	2.9143256271129	0.000550025955222942	0.00308462393208999
TVAGG3_0599910	4.58213658098242	4.99001137647234	3.01670731483286	0.000551664194977504	0.00309184459181289
TVAGG3_0979060	4.00083969612881	4.11045535486545	4.02561271827065	0.000552026303709591	0.00309190844568218
TVAGG3_0358190	-2.9412074287936	-2.94128756473203	13.016797274495	0.00055294780933651	0.00309510342038773
TVAGG3_0305620	4.34099075807756	4.55846350319544	3.39005252430368	0.000553847825948634	0.00309817413297154
TVAGG3_0180960	4.49886197521285	4.90667718319034	2.89787278769719	0.000554249275608105	0.00309824748469503
TVAGG3_0407670	4.3470078030445	4.5644457516479	3.39583577751694	0.000554702753280039	0.00309824748469503
TVAGG3_0982970	-2.9763602584164	-2.98987531311006	5.78935068144756	0.000554915242551435	0.00309824748469503
TVAGG3_0776660	-2.8540954063293	-2.86011094659464	6.75348294291306	0.00056081796538139	0.00312783763931331
TVAGG3_0376450	-2.79990116284146	-2.80380062918303	7.29379421823655	0.000560924603874132	0.00312783763931331
TVAGG3_0557990	4.18086014297423	4.3279522046222	3.76827334647795	0.000561547548231447	0.00312933197547942
TVAGG3_0147530	3.06294002780958	3.08241784715684	5.24957987254675	0.000563576795280998	0.00313776253780045
TVAGG3_0507770	4.4903064300073	4.89800849776691	2.891960617998	0.000563772216410608	0.00313776253780045
TVAGG3_0877250	4.32660799554545	4.54402536222791	3.37806417706313	0.000564827206588755	0.00314165088535423
TVAGG3_0059890	-2.96538899106448	-2.96544991469725	13.4370328183312	0.000565546086216058	0.00314264557499216
TVAGG3_0637050	4.00749463761364	4.11973056656127	3.83267836676976	0.000565718979981006	0.00314264557499216
TVAGG3_0734870	-2.8125894945007	-2.81295126281955	10.7113479537302	0.000566325434827116	0.00314403339637019
TVAGG3_0612210	-2.88687327059356	-2.89533450335773	6.24715018767957	0.000568381433809678	0.00315288288566919
TVAGG3_0163290	3.63162564001931	3.69473636519796	4.30393105640377	0.000568634730968014	0.00315288288566919
TVAGG3_0754260	-2.74791417423787	-2.74917334350374	8.8475518534001	0.000569176913738681	0.00315390551321195
TVAGG3_0471850	3.46115228857958	3.50683061460134	4.412159314593	0.000571287757676203	0.00316241444637403
TVAGG3_0865430	4.17762321456746	4.32395708125914	3.82015618524712	0.00057142992435048	0.00316241444637403
TVAGG3_1015910	3.75713874610603	3.83258650208053	4.07407626571837	0.000574808785621224	0.00317871661186414
TVAGG3_0862250	4.30741556179495	4.52480542358485	3.36144609295579	0.000575096755435946	0.00317871661186414
TVAGG3_0422850	-2.7530877523904	-2.75400640833818	9.30593355650266	0.000577090610773695	0.00318595845364749
TVAGG3_0812840	-2.98524105791037	-3.00098008805987	5.48863017386156	0.000577129724418675	0.00318595845364749
TVAGG3_0339890	3.02650689479703	3.04417735663632	5.30923339394	0.00057953615941209	0.0031972407893473
TVAGG3_0227830	4.49362486315874	4.90106127198375	2.89834700752998	0.000581936840310021	0.00320501603823081
TVAGG3_0822600	4.49362486315874	4.90106127198375	2.89834700752998	0.000581936840310021	0.00320501603823081
TVAGG3_0996550	-2.78004402979555	-2.78058802650346	10.0901560499214	0.000582285041900059	0.00320501603823081
TVAGG3_0803410	-2.75225083547941	-2.75319779666536	9.26943586325573	0.000582399692972522	0.00320501603823081
TVAGG3_0005210	4.31104022005963	4.52830454855953	3.36638365026019	0.000584866602444344	0.00321658388468455
TVAGG3_0996810	-2.81802242475529	-2.82293500732589	6.99109501377322	0.00058662256669708	0.00322422976808071
TVAGG3_0552350	2.9884339770768	3.00360171343712	5.50419198950769	0.000587731272946707	0.00322831084255338
TVAGG3_0963190	3.61557576383319	3.67802819559477	4.34288148216236	0.000588837314608131	0.00323237220771188
TVAGG3_0034900	4.34479664427707	4.561794692465	3.44572298730138	0.000590713602763928	0.00323984913573804
TVAGG3_0508800	3.08459245840119	3.10612418078086	5.11193856222886	0.000590934370493054	0.00323984913573804
TVAGG3_0993600	4.16763256774311	4.31462025231029	3.76035899793285	0.00059145052263802	0.00324066364672267
TVAGG3_0529570	3.28152517504534	3.31561178013618	4.72768867609626	0.000592622730527879	0.00324506956045576
TVAGG3_0576940	-2.82197080775536	-2.82721337644878	6.90001243998169	0.000597216051796365	0.00326819162795577
TVAGG3_0613490	4.28538942894563	4.50262041839907	3.34410173276703	0.000599909557703391	0.00328089495081458
TVAGG3_1008650	4.15816818990353	4.30517108846706	3.74692569556556	0.000600464045575654	0.00328189152250153
TVAGG3_0805200	3.24319654965335	3.27372412271919	4.7369576515483	0.000602741412107158	0.00329229757691246
TVAGG3_0321950	4.48648281274085	4.89363792815902	2.8958736412405	0.000603704787143787	0.00329551789687902
TVAGG3_0221180	2.98835185957589	3.00318170113646	5.60026157739301	0.000606757791102999	0.00331013408809656
TVAGG3_1017220	2.94324485724865	2.95559851574948	5.74356713712202	0.000609948988318148	0.0033233102460577
TVAGG3_1029710	3.19014516293138	3.21896300758788	4.91441021114452	0.000610303692325288	0.0033233102460577
TVAGG3_0618140	-3.36477879187144	-3.4087413390536	4.50519926679151	0.000610846049699717	0.0033233102460577
TVAGG3_0671790	4.51578851216747	4.92314933378298	2.96826788447928	0.000611044692523695	0.0033233102460577
TVAGG3_0619800	4.52920959133173	4.93646475447273	2.97879581708626	0.000611057839026716	0.0033233102460577
TVAGG3_0240420	4.43993723163651	4.84711761976371	2.85491307329354	0.000614260930998982	0.00333699663046932
TVAGG3_0545320	4.27573806406476	4.49285218121751	3.33718770974263	0.000614331389661037	0.00333699663046932
TVAGG3_0442440	-2.82095414718742	-2.82667453450492	6.73601456859331	0.000615653468715343	0.00334076311309381
TVAGG3_0263060	-3.07688886080592	-3.10014651970277	5.13016983608167	0.00061611611394811	0.00334076311309381
TVAGG3_0515120	-2.80527390531743	-2.81023977315116	6.93869706071642	0.000616161617728056	0.00334076311309381
TVAGG3_0403560	3.84212937269111	3.9312245822129	4.03423492144756	0.000617186070002989	0.00334082139573187
TVAGG3_0047720	4.28624720288254	4.50328800289078	3.34747033280696	0.000617224473384951	0.00334082139573187
TVAGG3_0413600	4.25551006953964	4.4726805841704	3.31852022085702	0.000617309216611526	0.00334082139573187
TVAGG3_0357950	-2.7386496367919	-2.73955448437471	9.31076713059586	0.000619986876188594	0.00335325417207279
TVAGG3_0354280	-2.90576095299993	-2.91627682963757	6.01308330927305	0.00062297364695129	0.00336734253312236
TVAGG3_0252230	-2.73030334989687	-2.73158425239205	8.80866778645524	0.000624150694087606	0.00337163757296344
TVAGG3_0562690	-3.56393031002456	-3.62828675994701	4.26988453735212	0.000624961401243969	0.00337283004366517
TVAGG3_0829710	4.2575106753518	4.47459023438533	3.32153605518483	0.000625476693972708	0.00337283004366517
TVAGG3_0147900	3.43642370296889	3.48209897248919	4.39023433928993	0.000625519183461042	0.00337283004366517
TVAGG3_0383390	-3.67654459531348	-3.75279986356873	4.03119780511339	0.000626264551586781	0.00337478501637473
TVAGG3_0070580	-2.78684962546996	-2.79118232468575	7.11739935326542	0.000627937469491673	0.0033817328839576
TVAGG3_0820930	3.98859889997722	4.10053533326732	3.81972307249527	0.000628987174524562	0.00338531802845454
TVAGG3_0987910	-3.28343684306514	-3.32081103941402	4.57989011163945	0.000629982508075916	0.00338845119089487
TVAGG3_0147730	4.13250380127001	4.28041889714271	3.63016340097942	0.000630338016455036	0.00338845119089487
TVAGG3_0306370	4.49079658573976	4.89798629316714	2.94872554778376	0.000631421894856047	0.00339220927791036
TVAGG3_0439890	4.50129531038348	4.90842352634838	2.95876821265674	0.000633631093673854	0.00340200470269714
TVAGG3_0875050	4.26898389113062	4.4859072576028	3.33379144484586	0.00063728567910647	0.00341954385088414
TVAGG3_0235540	3.30374074742749	3.34049144305494	4.6671392538019	0.00063856363922436	0.00342431693637589
TVAGG3_0535200	-2.99903826582157	-3.01771037559076	5.27688169894503	0.000640821656782594	0.00343249964951463
TVAGG3_0980310	3.60355317160687	3.66652996421931	4.28922051481958	0.000641546772612087	0.00343249964951463
TVAGG3_0532840	-2.74922765907539	-2.74987202207905	9.81483770146063	0.00064157493687352	0.00343249964951463
TVAGG3_0046810	3.08156495854079	3.10395112025605	5.15532529844822	0.000641646939927416	0.00343249964951463
TVAGG3_0182070	4.28480606407376	4.50154400679683	3.39617418961966	0.000647394648951709	0.00346114689215177
TVAGG3_1031970	2.88514713333793	2.89398713009875	6.22113694056623	0.000648291596610184	0.00346384164588811
TVAGG3_0797840	4.24586087055265	4.46274589185734	3.31394156087826	0.000649937777779415	0.00347011345827087
TVAGG3_1090800	3.7133985157048	3.78784070183712	4.12109093994245	0.000650252658015367	0.00347011345827087
TVAGG3_0133380	-3.73204936790187	-3.81913210672824	4.03814785998849	0.000650928154767318	0.00347161682542569
TVAGG3_0318890	3.97258369272691	4.084522475171	3.80548404036152	0.000652390919533148	0.00347731459891429
TVAGG3_0252600	4.10800372608071	4.25592438365099	3.6083385425848	0.000654977392176856	0.00348899135313061
TVAGG3_0683060	3.83835575394602	3.92838484550784	3.93856878747342	0.000657351001790283	0.00349952079213957
TVAGG3_0221370	4.24408100601231	4.46089006771107	3.31340983818658	0.000658573584418642	0.00350206739763829
TVAGG3_0588740	4.41579490772244	4.82247882990247	2.84041182072262	0.000658623836806293	0.00350206739763829
TVAGG3_0797580	-2.86420296679985	-2.87264703069066	6.28731982992485	0.000661096469738558	0.00351309612852027
TVAGG3_0654770	4.28726931413493	4.50386074394617	3.40043348443343	0.000661957266005184	0.00351555135969982
TVAGG3_0250760	-2.85042268800023	-2.85842542385336	6.29211981390604	0.000662799568878528	0.00351790547816563
TVAGG3_0970180	3.81264096568223	3.9011079983107	4.05576736405748	0.00066405535267427	0.00352245005365605
TVAGG3_0162140	3.46930367393962	3.51916615087995	4.37413686516489	0.000666972292240262	0.00353579538688524
TVAGG3_0414190	4.39656705700868	4.80318039686235	2.82473152152856	0.000669075742230597	0.00354481474970249
TVAGG3_0355660	-2.88289316401684	-2.88298327445289	12.7874242925923	0.000672461837377053	0.0035606147497394
TVAGG3_0923420	4.3978137020017	4.8043343991549	2.82694108395387	0.000676192601434192	0.00357821967241527
TVAGG3_1056250	4.20565391918261	4.42242906079597	3.27988506234235	0.000680078341170343	0.00359662306884088
TVAGG3_0187560	3.54033373963052	3.59666020763863	4.26114768697155	0.000686121895361629	0.00362640925030463
TVAGG3_0388890	-3.17369030032846	-3.20537407174211	4.80759031484185	0.000687994711485034	0.00363412904520795
TVAGG3_0687110	-2.93071654980948	-2.94546845540627	5.54457627583137	0.000702939505141018	0.00371084711216959
TVAGG3_0601190	4.08940701444994	4.23703663523617	3.59574253327712	0.000709830643643913	0.00374498321625657
TVAGG3_0723780	4.19125025906297	4.40777063541351	3.27068683005955	0.000714079719565969	0.00376514761225692
TVAGG3_0960690	-2.84526253477971	-2.85447425518123	6.07705605830018	0.000719261563431501	0.00379020319379086
TVAGG3_0508960	3.40894544975023	3.45447262525578	4.3678642246599	0.000720054647519201	0.00379211575419909
TVAGG3_0637380	4.25438763657514	4.47056220418563	3.3772568707731	0.00072519819568905	0.00381692375713114
TVAGG3_0606730	4.23545633827916	4.45168425103613	3.35974334765083	0.000728588370048535	0.00383247915891879
TVAGG3_0187310	-2.83798461048845	-2.84632976716194	6.24939681482019	0.000730003292609238	0.00383763209758083
TVAGG3_0994570	4.34323520802432	4.74926198335204	2.7860849416366	0.000732961201391027	0.00384816257691027
TVAGG3_0746730	-2.81581168289624	-2.82297134777112	6.42465238563259	0.000733097770064118	0.00384816257691027
TVAGG3_0847870	4.39928723837135	4.80558703134443	2.88107345005551	0.000733315917560033	0.00384816257691027
TVAGG3_0058660	3.09163347806105	3.11612401632429	4.85993547137027	0.000733982280267008	0.00384936810400591
TVAGG3_0937250	4.23004987685629	4.4462584144703	3.35519760376711	0.0007355451881362	0.00385420484664457
TVAGG3_0155170	-2.82193719231119	-2.82970729629511	6.29241051313004	0.000735778897107851	0.00385420484664457
TVAGG3_0319520	4.40929805462874	4.81551072312836	2.89103119372487	0.00073711855304206	0.00385825735160681
TVAGG3_0420550	3.93663460795931	4.04835474639332	3.77645194859863	0.000737427817315957	0.00385825735160681
TVAGG3_0205690	4.08041961354616	4.22790641410538	3.58966197946875	0.000739602757629749	0.00386670741320584
TVAGG3_0372950	4.35262327915635	4.75852365727133	2.79591813655592	0.000739971486583571	0.00386670741320584
TVAGG3_0813630	4.17585844129568	4.39220662651767	3.25949824600641	0.000740358678935057	0.00386670741320584
TVAGG3_1010660	3.80039856272494	3.88983299285491	3.9506824891088	0.000741326793596346	0.00386947129209318
TVAGG3_0998700	4.0721905762788	4.21938397816822	3.630007959514	0.000745065159223916	0.00388668310279174
TVAGG3_0499770	3.92757263487462	4.0388303197545	3.81646634783411	0.000752670458126797	0.00392249166456682
TVAGG3_0241490	4.17169387757606	4.38794880241329	3.25716086936572	0.000752819407491726	0.00392249166456682
TVAGG3_0598140	3.26976446926289	3.3073022527653	4.73872576280262	0.000755649360312684	0.00393491125842683
TVAGG3_0940570	4.17974005378278	4.39592442486961	3.26520958126309	0.000756740594803425	0.00393826746386482
TVAGG3_0529560	4.16607294850009	4.3823045437319	3.25247644683857	0.0007586031076047	0.00394563126645607
TVAGG3_0224370	-2.94830419334519	-2.96574392458768	5.33274112829104	0.000759098796073951	0.00394588147770516
TVAGG3_0231570	4.35245790931207	4.7580903788818	2.7993607459546	0.000762063481774446	0.0039589579583521
TVAGG3_0552290	4.17214985154872	4.38830414653436	3.25892738470819	0.0007639832316644	0.00396651783382676
TVAGG3_0255750	3.26576550857252	3.30245750841951	4.62542322504642	0.000764418534445515	0.00396651783382676
TVAGG3_0865350	4.15664938591837	4.372847732754	3.24465829742474	0.000766857481725829	0.00397683268170289
TVAGG3_0376710	3.65007892032667	3.7225705094144	4.20844995746659	0.000768070059758468	0.00398077933382167
TVAGG3_1046280	3.32466403321601	3.36665431162551	4.6359258267954	0.000769016731098359	0.00398312906490603
TVAGG3_0905750	2.88877330570978	2.90034241534655	5.83794550810947	0.000769427041462679	0.00398312906490603
TVAGG3_0982670	4.06096373104295	4.20833975796085	3.57395460769142	0.000772205991014788	0.00399445283799243
TVAGG3_0251200	-2.74938263386867	-2.75395271776925	6.99150690089071	0.000772520654353119	0.00399445283799243
TVAGG3_0740870	4.18569071643674	4.40171481415746	3.27261738775397	0.00077334937262258	0.00399639394433802
TVAGG3_0343730	4.17346428284424	4.38949961581099	3.26170362138084	0.000777703827587293	0.00401654185354984
TVAGG3_0405760	4.16496151352244	4.38098234073156	3.25439577305296	0.000784318934382973	0.00404833473391118
TVAGG3_0060690	3.91129564545788	4.02296822384083	3.75460997415011	0.000786117475588832	0.00405524380619727
TVAGG3_0891970	3.19545889378864	3.22723163728272	4.71508439442038	0.000788754597980116	0.00406646814958637
TVAGG3_0388210	3.51396511283482	3.57052899279128	4.19857919902587	0.000792330569317185	0.004082516831736
TVAGG3_0560350	3.25063595389926	3.28692964342434	4.65200797951871	0.000795964235169497	0.00409884386521863
TVAGG3_0427820	4.38542246527398	4.79106034004149	2.87814418689604	0.000796487611385552	0.00409914464797141
TVAGG3_0148730	3.29341324800977	3.33293891375112	4.58753160804101	0.000802372687762941	0.00412520787629445
TVAGG3_0627820	-3.21696868945215	-3.25372816231814	4.60450739841855	0.000802862190862229	0.00412520787629445
TVAGG3_1019580	4.17057142159496	4.38643666319888	3.30503397728012	0.000802955616574554	0.00412520787629445
TVAGG3_0565500	-2.69677023998517	-2.69745699376986	9.66813770600398	0.000805443307575048	0.00413426375541085
TVAGG3_0060400	2.87974340866574	2.89173300847617	5.71753538618398	0.000805753715019151	0.00413426375541085
TVAGG3_0834360	2.76231925655447	2.76701775402871	7.02535274623157	0.000806125158297555	0.00413426375541085
TVAGG3_0961510	-2.8597489357397	-2.8709027273064	5.90026801717724	0.000807166000254789	0.00413582407635763
TVAGG3_0516440	4.15653146038864	4.37239134373725	3.24920401529127	0.000807367653744497	0.00413582407635763
TVAGG3_0779170	4.32455105740315	4.72973548581533	2.78099853547274	0.000810197431433063	0.00414643883047104
TVAGG3_0901530	2.87512883684108	2.88699742621786	5.70939151776135	0.000810380456545099	0.00414643883047104
TVAGG3_0205250	-2.98377692085378	-3.00503083796361	5.12344225136219	0.000811032530094637	0.0041473682049387
TVAGG3_0966940	3.89031416608158	3.99962447632812	3.92279345225365	0.000815405991866124	0.00416731549234304
TVAGG3_0592660	-2.82319675304348	-2.83180343987457	6.21150772424077	0.000816620420020685	0.00417110406888897
TVAGG3_0244290	3.77779862939884	3.86750166750679	3.8891333948258	0.000825835578939445	0.00421573043655481
TVAGG3_1075150	4.12713705518791	4.34294721595689	3.22404282706693	0.00082846605697345	0.0042267110869664
TVAGG3_0320230	4.05480231029274	4.20109396194308	3.66523660515968	0.000831924131516878	0.00424189886839375
TVAGG3_0293930	4.03773736577631	4.18460038085885	3.60408002709962	0.000835529288183111	0.00425562273064108
TVAGG3_0670260	4.02984144714692	4.17701683633715	3.54910592327306	0.000835581096499514	0.00425562273064108
TVAGG3_0984200	4.34963959595497	4.75499426797266	2.85084860547764	0.000836491673348991	0.00425780057288955
TVAGG3_0712610	4.29630358711445	4.70126190462752	2.75946796610842	0.000840622548956297	0.00427604544961079
TVAGG3_0120600	3.66787656576742	3.74284665045201	4.00107169466387	0.000841046144467458	0.00427604544961079
TVAGG3_0931220	-2.85516567510212	-2.86693881192275	5.78051445715121	0.000843172221101994	0.00428438403529405
TVAGG3_0677440	3.02147370469042	3.04369623809023	5.11288308732244	0.000847357295592353	0.00430316930757038
TVAGG3_0493170	-2.67702395379259	-2.67782589625552	9.42148676690354	0.000850609544020971	0.00431719846867523
TVAGG3_0045240	-3.03721852767823	-3.06226621845489	4.95064329307757	0.000851284855244807	0.00431813997919345
TVAGG3_0411660	4.10561679430365	4.32130029704427	3.20685790580006	0.000856029992591177	0.00433971271689696
TVAGG3_0007470	4.16787256499631	4.38335208781426	3.31075659420264	0.000857653930547167	0.00434544658143898
TVAGG3_0994410	3.19580601754749	3.22933186828332	4.6970700514185	0.000859835099541854	0.00435399554139057
TVAGG3_0136420	3.65776821338747	3.73277262720405	3.99163025114565	0.000861479341857218	0.00435981738106386
TVAGG3_0910470	4.00719241801723	4.15433360824278	3.5295303391951	0.000863060399921799	0.00436531295795214
TVAGG3_0514290	-3.24422740967765	-3.28459427007739	4.46909293240133	0.000865673615642526	0.00437601983687185
TVAGG3_0337680	3.88585824610534	3.99492562395098	3.92260805571128	0.000866511545319068	0.00437743860583496
TVAGG3_0531820	4.26859929063445	4.67339394315624	2.73751985707268	0.000866947346391542	0.00437743860583496
TVAGG3_0152030	3.46891596293003	3.52427682288138	4.27616625938615	0.000872197843409885	0.00440142884230197
TVAGG3_0136500	4.03313829934644	4.17937262497658	3.64682519101371	0.000873734412145582	0.00440666051342989
TVAGG3_0249550	-2.88052477419589	-2.8945573078967	5.60649583364559	0.000874831278695343	0.00440966984161129
TVAGG3_0002920	-2.73416610151378	-2.73916065475845	6.85072017803324	0.000878798216611886	0.00442713433008594
TVAGG3_0945590	4.32356739094837	4.72857400470953	2.83283550521379	0.000880537896020619	0.00443336498647503
TVAGG3_0379870	4.18492832921993	4.40004747620008	3.37582229914582	0.000886423245082672	0.00446044938849819
TVAGG3_0337690	2.83753376975773	2.84740820045866	6.00728357354217	0.000887542281799991	0.00446185593791038
TVAGG3_0545660	3.5277416207558	3.59045291054196	4.221847690488	0.000887714985831988	0.00446185593791038
TVAGG3_0321030	3.2333208465545	3.26984760917565	4.60849541688299	0.000891647211084996	0.00447906656007141
TVAGG3_0135910	-2.82266435143627	-2.83309210766932	5.93084697916959	0.000892398990817958	0.00448029014980132
TVAGG3_0205870	3.55703986617668	3.62145915472156	4.08157591752502	0.000898156432487378	0.00450430960196575
TVAGG3_0291350	3.86809306945504	3.97912125460055	3.76684058215008	0.00089838936283768	0.00450430960196575
TVAGG3_0684020	4.08224219466347	4.29771447659773	3.18916878490424	0.000898716037869527	0.00450430960196575
TVAGG3_0028180	-2.70830891701119	-2.71229939993917	7.17108574376772	0.000899705421159659	0.00450670624599066
TVAGG3_0075620	4.18455123561163	4.39955481802775	3.37727695403049	0.000902306825561605	0.00451717034307275
TVAGG3_0235810	3.5504458538598	3.61397059427354	4.15810212325917	0.000903904235750364	0.00452259917274416
TVAGG3_1021700	4.11553245645208	4.33088697712416	3.26634656534495	0.000906084057146061	0.00453093423017565
TVAGG3_0060200	2.95722764854759	2.97608477734004	5.2800282798172	0.000911762241112712	0.00455453160411003
TVAGG3_0672170	4.089937314031	4.30525192024256	3.19821208699297	0.000911836238799251	0.00455453160411003
TVAGG3_0968660	4.22977697066016	4.63419487917874	2.70892722646656	0.000917694722476576	0.00458119856928284
TVAGG3_0609710	3.97647054658615	4.12345317714109	3.50454916771539	0.000918350976609596	0.00458188014136401
TVAGG3_0798550	-2.65198423984183	-2.653027630964	9.02026488842402	0.000921371998547313	0.00459435268053909
TVAGG3_0181090	4.11317287137557	4.32836710097682	3.26401298523266	0.000924031462514769	0.00460500925581131
TVAGG3_0558300	4.09870090740274	4.31399608588298	3.25237039354194	0.000924566734556822	0.00460507363381522
TVAGG3_0711610	4.11930165072805	4.33449016162717	3.27211367291968	0.000925579884426653	0.00460751680468965
TVAGG3_0409280	3.19375951565366	3.22781219210494	4.63006446445956	0.000929075863693481	0.00462230971462851
TVAGG3_1037630	3.97937727633474	4.12626194368536	3.50847838201665	0.000930731796935455	0.00462793656050929
TVAGG3_0600780	2.78013129485216	2.7872061907922	6.44234470753501	0.000936188853336315	0.0046524469735135
TVAGG3_0073630	-2.75888730998813	-2.76545965075337	6.5271645421513	0.000937260902465436	0.00465515048796354
TVAGG3_0008080	3.72032657528187	3.80843024930947	3.97912336949665	0.000941136561757254	0.00467176797773196
TVAGG3_1005900	-2.78385469293557	-2.79264681863095	6.09306876767849	0.000946484193326264	0.00469566947009811
TVAGG3_0388590	3.98802036573242	4.13455468686114	3.56470780120755	0.00094763453971184	0.0046987323408884
TVAGG3_0887710	3.35251319599509	3.40047402671626	4.43253447819679	0.000956811455472551	0.00474156817956493
TVAGG3_0395980	4.21856086692028	4.62260253433571	2.70417528415771	0.000958332161615469	0.00474643614427077
TVAGG3_0532850	3.9696901525197	4.1164145989657	3.50212598249865	0.000967983897672618	0.00479154746877137
TVAGG3_0507850	4.00688408630571	4.15222831499877	3.68310673189227	0.000969171061567351	0.0047947318062726
TVAGG3_0627840	3.84017081179163	3.9514807042149	3.69644425189554	0.000972883836135437	0.00481040039224342
TVAGG3_0860660	4.0480664247912	4.26308380868847	3.16552909427937	0.000978717296757655	0.00483653121536742
TVAGG3_0953050	4.22633795438681	4.63012611281581	2.71422778023933	0.000979514307718058	0.00483775805985569
TVAGG3_0604080	-2.80306302396355	-2.81328618483626	5.93817225710316	0.000980905703562851	0.00484191751545918
TVAGG3_0166020	4.13150035673385	4.34613432001305	3.33072591561842	0.000983859671750477	0.00485378112263694
TVAGG3_0673250	3.846090793244	3.95572983708838	3.84865438396856	0.000985975656424327	0.00486002439785175
TVAGG3_0278140	3.08501137948293	3.11337492098594	4.84150615001419	0.000986227727740107	0.00486002439785175
TVAGG3_0507350	2.80261326564264	2.81168537748493	6.13047488129072	0.000988440149467614	0.0048682057864282
TVAGG3_0193090	-2.92716483355957	-2.94728709687918	5.04882941251541	0.000994610554539471	0.00489586077544388
TVAGG3_0217170	3.35292365556726	3.40132308626272	4.38766745777255	0.00099557119531429	0.00489694275207164
TVAGG3_1011380	4.05741404204444	4.2722588791501	3.17614779314358	0.00099594128340114	0.00489694275207164
TVAGG3_0565440	3.33669185672278	3.38421512893288	4.44424648646787	0.00100023288551738	0.00491530274176211
TVAGG3_0976350	3.96768260869071	4.11402492576743	3.54950695485188	0.00100637875721417	0.00494274937247919
TVAGG3_1088300	3.71823737438802	3.80767692278224	3.8399084511756	0.00100944328233885	0.00495239035768073
TVAGG3_0831510	4.02436396332336	4.23928620016303	3.14600143291833	0.00100946523057535	0.00495239035768073
TVAGG3_0170870	4.10462624566929	4.31921144127193	3.30768555141245	0.00101082024238659	0.00495627989815361
TVAGG3_0441680	4.01083894786917	4.22580056900462	3.1336076891242	0.00101207275784107	0.00495966283108778
TVAGG3_0383980	2.78631984404666	2.79499998238554	6.11850446143539	0.00101522820346042	0.00497236213428172
TVAGG3_0697450	-3.03683340898374	-3.06423018970826	4.86236224669082	0.00102099884369522	0.00499688105651335
TVAGG3_0306040	3.70875744288599	3.7982584462292	3.83064043978217	0.00102136792920112	0.00499688105651335
TVAGG3_0054020	4.01767812911635	4.23252357929199	3.14123511548312	0.00102362478197674	0.00500260687756338
TVAGG3_0980850	3.61544875003329	3.69019977333704	3.95759517449187	0.00102367318592608	0.00500260687756338
TVAGG3_0689180	3.83822487739542	3.94921991541605	3.69907797820573	0.00103397556566028	0.00505015434175126
TVAGG3_0381680	3.99743331060057	4.2122439002983	3.12402301094044	0.00104212522699522	0.00508714064296225
TVAGG3_0926870	3.82382440206858	3.93455200156353	3.73185909901641	0.00104298353071426	0.0050885128980503
TVAGG3_0631130	4.04508496277085	4.25977324301382	3.21396176741012	0.00104706346690529	0.00510559265721074
TVAGG3_0178260	3.51360883304694	3.57747284232193	4.08803407350823	0.00104781245133794	0.00510642043725552
TVAGG3_0489600	4.19509360385477	4.59832493122443	2.69441892479681	0.00105059668965706	0.00511716045083791
TVAGG3_0770410	-2.63781910716274	-2.64014447452584	7.86541476266472	0.00105683346028159	0.00514469562995168
TVAGG3_0366170	3.99508184624583	4.20978743232021	3.12335872824917	0.00106008816595975	0.00515769165071806
TVAGG3_0324060	3.50736869564408	3.57126575702435	4.08199409424403	0.00106070878505634	0.00515786467129438
TVAGG3_0149150	3.03190571198377	3.05768444684609	4.8571831074659	0.00106561190622394	0.00517704878892632
TVAGG3_1047640	3.91363102739137	4.06012925181067	3.45575315503655	0.00106591709002645	0.00517704878892632
TVAGG3_0261270	-2.71373771394625	-2.71953507670929	6.62405353722935	0.00106641567612185	0.00517704878892632
TVAGG3_1037760	3.51057370302188	3.57438895736526	4.08395244765912	0.00106970829034302	0.00519017517207709
TVAGG3_0940820	3.69215983258202	3.78064227970034	3.90989695076097	0.0010716986588375	0.0051969721541867
TVAGG3_0237590	4.00300600356954	4.21754051682713	3.13272965214151	0.00107808538427254	0.00522441666833941
TVAGG3_0992710	3.90668573209034	4.05315859129795	3.44996890128515	0.0010785433684639	0.00522441666833941
TVAGG3_0988950	4.14799709618115	4.55115918047371	2.65468381693797	0.00108130674727331	0.00523492602084651
TVAGG3_0991540	-2.63681942610385	-2.639732128321	7.49201860342705	0.00108557164817031	0.00525120430577981
TVAGG3_0221700	3.94086212195101	4.08665620027209	3.57634264774903	0.00108586041849326	0.00525120430577981
TVAGG3_0887670	3.81335510472178	3.92431067311706	3.67763175333604	0.00108830576995137	0.00526014455476497
TVAGG3_0001830	-2.72115946330778	-2.72774628209984	6.43534885340651	0.00108985241776467	0.00526473365206212
TVAGG3_0603100	3.69028439319464	3.77965464058095	3.81609093796421	0.00109446900644271	0.00528413951850982
TVAGG3_0365580	-2.89475777062023	-2.91394715657634	5.15912220128343	0.00110238919664377	0.00531946532983662
TVAGG3_0543850	3.20713637689925	3.2447344948398	4.44375083265687	0.00110980444497516	0.00535231727948635
TVAGG3_0958230	3.68977698757335	3.77906855054048	3.81674206965545	0.00111235913108789	0.00536170481119234
TVAGG3_0216480	3.97747564334511	4.19188896570569	3.11209377377703	0.00111377170630579	0.00536486541547447
TVAGG3_0429450	4.06209929892863	4.27621223028225	3.2773062596778	0.00111423191648523	0.00536486541547447
TVAGG3_0765540	3.20085821594006	3.23815931928176	4.47587690339805	0.00111700572215275	0.005373574214706
TVAGG3_1003770	-2.61105058085625	-2.61261045035594	8.40114471399685	0.001117259702309	0.005373574214706
TVAGG3_1036230	-2.62592359709279	-2.62827036564024	7.84132312922264	0.00111821098967062	0.00537521705830762
TVAGG3_0317060	2.81935952689518	2.83252734902916	5.49745713318938	0.00112087007101498	0.0053850629678845
TVAGG3_0317030	3.89302980959622	4.03932183447262	3.44047894598301	0.00112596818615998	0.00540660976535207
TVAGG3_0020920	4.06859284350101	4.28266212164454	3.28882691337885	0.00112681226048557	0.00540771741341362
TVAGG3_1048840	2.60677493932605	2.60821944118774	8.49564472056598	0.00113565260837198	0.00544717812590175
TVAGG3_0689020	4.19079223797253	4.5939158178817	2.74325745806426	0.00114321892287932	0.0054804883219707
TVAGG3_0306260	3.95437982378994	4.16864660523536	3.0939077685409	0.00115415244901003	0.0055298956469959
TVAGG3_0392800	-2.69097818219456	-2.69655847375184	6.64363122174506	0.00115517129869803	0.00553177086872451
TVAGG3_0946980	3.57523676213184	3.64993071560997	3.92273417768573	0.00115614258826691	0.00553197422825705
TVAGG3_0803330	2.90178834955694	2.92053482928482	5.23769430575296	0.00115646875030374	0.00553197422825705
TVAGG3_0482170	3.77660051910348	3.88755315281323	3.64513591123179	0.00116085445879571	0.00554946796872726
TVAGG3_0947930	4.11542826010885	4.51800449432501	2.63417714072531	0.00116201427748078	0.00554946796872726
TVAGG3_0491780	4.11542826010885	4.51800449432501	2.63417714072531	0.00116201427748078	0.00554946796872726
TVAGG3_1010530	4.05096390253665	4.26487883174806	3.27558811046546	0.00116721058477583	0.00557126611552989
TVAGG3_0219800	3.09782278007095	3.12919980826857	4.65519188196357	0.00116978706765305	0.00558054263443143
TVAGG3_0641790	3.93548819060949	4.14975159291629	3.07737406624634	0.00117151337507784	0.00558377391750667
TVAGG3_0671300	-2.78249069457152	-2.79456874091849	5.62218405500553	0.00117173114194502	0.00558377391750667
TVAGG3_0487150	-2.94478017439543	-2.96818152430303	4.93964188551278	0.00117485992472	0.00559565915523042
TVAGG3_0257450	2.60124054528475	2.60226017086594	8.99329593850925	0.00117921292541098	0.00561335915249634
TVAGG3_0516550	-2.6013830319957	-2.60313117947626	8.2298883461653	0.00118378539758835	0.00563208422295676
TVAGG3_0160640	3.89599862155444	4.04187321078735	3.49286327884331	0.00118483086081256	0.00563401772865348
TVAGG3_0995920	3.17379825730467	3.21046760574287	4.52347136195879	0.00119056747909873	0.00565824414864388
TVAGG3_0672910	-2.60930614388759	-2.61139976935696	7.99717824470092	0.00119290942864081	0.00566631978604384
TVAGG3_0082840	-2.98184092627771	-3.00781575610396	4.7810827838801	0.00119530369679621	0.00567463510552255
TVAGG3_1004510	3.64558882892089	3.7320828468691	4.00175822522528	0.00119785320729835	0.00567991747965743
TVAGG3_0130940	-2.96055745410333	-2.98521799211126	4.84240305307968	0.00119890510181187	0.00567991747965743
TVAGG3_0683890	3.88800816758035	4.03386622755944	3.48602587535047	0.00119897322628766	0.00567991747965743
TVAGG3_0230950	3.95711211620457	4.17106776966431	3.10065569435145	0.00119932053240415	0.00567991747965743
TVAGG3_0821700	3.78212834207965	3.89208223592917	3.74719018369517	0.00119963774354834	0.00567991747965743
TVAGG3_0385410	3.57062185582199	3.64471785968271	3.96579707581432	0.00120284694986196	0.00569205513149924
TVAGG3_0974160	3.29488428980111	3.34220395962126	4.4147144145678	0.00120472502773722	0.00569492068150955
TVAGG3_0440810	-2.65140828987871	-2.65173081366912	10.7064962689951	0.00120488682254461	0.00569492068150955
TVAGG3_1075670	-2.60982174591736	-2.61048893638535	9.61540777303999	0.00120539042555545	0.00569492068150955
TVAGG3_0993540	4.11120668839641	4.51334148093622	2.63629491086827	0.00121311321248528	0.00572322758734319
TVAGG3_0408820	4.11120668839641	4.51334148093622	2.63629491086827	0.00121311321248528	0.00572322758734319
TVAGG3_0305690	3.5532182433164	3.62639363340481	4.03950934750072	0.00121352032620928	0.00572322758734319
TVAGG3_0040650	-2.94107023871773	-2.96481970013106	4.94428412066165	0.00121397862844054	0.00572322758734319
TVAGG3_0100860	-2.72528427754387	-2.72539041095796	12.3873067943412	0.00121910560255315	0.00574196877441925
TVAGG3_1001110	3.92634174256535	4.14034302837673	3.07306473663416	0.00121925652741752	0.00574196877441925
TVAGG3_0144530	3.33504834986947	3.38479937012127	4.22055032663633	0.001220966212222	0.00574695041481535
TVAGG3_0166200	4.03796817299103	4.251616348112	3.26822682136888	0.00122178305804795	0.00574772648866099
TVAGG3_0834380	3.66661648097954	3.75568404572163	3.79939829956908	0.00122383845188046	0.00575432522228167
TVAGG3_0388360	3.76521637525851	3.87594646341124	3.63824891909384	0.00122867043147692	0.005773965098028
TVAGG3_1009640	3.37134048650681	3.42602174889624	4.23870363906778	0.0012347937672444	0.00579964936176167
TVAGG3_0366000	-2.70969682581541	-2.71646786699945	6.46243666047126	0.00123648530432284	0.0058045018332855
TVAGG3_0925140	3.14166786828592	3.1760723196291	4.51877042007458	0.00123717166488183	0.0058046329949964
TVAGG3_0548770	3.94257875296078	4.15635304802521	3.09054259006452	0.00123882641953219	0.0058093051673382
TVAGG3_0994810	3.892136746797	4.0375148202011	3.53950711327459	0.0012420395731211	0.00582127638311305
TVAGG3_0564070	3.75905192867274	3.8697736930432	3.63289560381809	0.00124403238397478	0.0058238745031685
TVAGG3_0529150	3.44704842560972	3.50946798128505	4.15080063188932	0.00124462844486467	0.0058238745031685
TVAGG3_0191610	2.74468731370828	2.75352715298413	6.04720781899816	0.00124520317014829	0.0058238745031685
TVAGG3_1030650	-2.72143891909871	-2.7296230534417	6.17096120550418	0.00124523632469063	0.0058238745031685
TVAGG3_0018060	-2.60549437124519	-2.60804591811739	7.68529202385706	0.0012473647653628	0.00583073582791012
TVAGG3_1048040	3.12937247442978	3.16432887047188	4.65155403877398	0.00125052914281371	0.00584202791848585
TVAGG3_0959060	2.94347278490536	2.96543994611067	4.85677323662829	0.00125110579742528	0.00584202791848585
TVAGG3_0903230	3.5489111590314	3.62201647811972	4.0303386386165	0.00125561804757254	0.00585999402191611
TVAGG3_0393750	3.90072271200244	4.04551640305486	3.59026835001811	0.00125869255488837	0.00587123468989199
TVAGG3_0341020	-2.60830565271252	-2.61120210301526	7.49209043395424	0.00126340017917161	0.00589007719702641
TVAGG3_0837440	-2.69568492239152	-2.7024788445731	6.37073382428556	0.00126407827250507	0.0058901237052879
TVAGG3_0899330	3.28005861746071	3.32512469598204	4.26034608014648	0.00126636982615802	0.00589768430396678
TVAGG3_0229800	-2.71410575539756	-2.72175752301901	6.27998890863083	0.00126709982993787	0.00589796837419868
TVAGG3_0421470	3.76481171283612	3.87408352726524	3.77529423272948	0.00126874800234007	0.00590252368793144
TVAGG3_0925320	3.7409266622757	3.85164365446885	3.61691468614098	0.00128328196014397	0.0059669903800787
TVAGG3_0960730	3.92885598440299	4.14264278162775	3.12495491736248	0.00128634954087431	0.00597649282342379
TVAGG3_0665130	3.54694769729563	3.62147578744738	3.90004678049891	0.00128668141774709	0.00597649282342379
TVAGG3_0553540	3.82698718673671	3.97281568733795	3.38883435189791	0.00128871095360838	0.00598276764982175
TVAGG3_0552570	3.82416477964982	3.96999653805936	3.38631812569492	0.00129011628000588	0.00598613953922728
TVAGG3_0523810	4.06046614283284	4.46218690592103	2.59794173841168	0.00129090684973361	0.00598665691070568
TVAGG3_0779050	3.24785133563873	3.29159359807864	4.38425647991151	0.0012944736832198	0.00599627639853337
TVAGG3_0146650	-2.64634988370631	-2.64661740516316	10.9721746631061	0.00129479784285895	0.00599627639853337
TVAGG3_0936910	-2.57935302303729	-2.58086816038629	8.40813666651648	0.00129502158153443	0.00599627639853337
TVAGG3_0672770	3.98862215845146	4.20209474074923	3.22740378356605	0.00129571093610617	0.0059963189568042
TVAGG3_0891010	-2.62162673215833	-2.62505143894663	7.31012971902302	0.00129787862947878	0.00600305164496101
TVAGG3_0955350	3.75254797297902	3.86238450201907	3.72274735135329	0.00129852761875461	0.00600305164496101
TVAGG3_0529140	3.89339986078829	4.03805372721516	3.58598793941343	0.00130102726232749	0.00601145510727419
TVAGG3_0742620	3.81599837767374	3.96181523195484	3.37931287642908	0.00130354160198152	0.00601856634730065
TVAGG3_0359100	-2.73027011321352	-2.739252098999	6.10474012222817	0.00130393168368242	0.00601856634730065
TVAGG3_0717470	-2.57871443917734	-2.57986674197452	8.81072395496187	0.00130492695000101	0.00602000836797953
TVAGG3_0175390	2.91668290712041	2.93784646895209	4.96317575256785	0.00130884183156243	0.0060318383667138
TVAGG3_0475970	3.93276365932809	4.14636103439118	3.12849508623338	0.00130885966373905	0.0060318383667138
TVAGG3_0657480	-3.05485437967853	-3.08780526526882	4.70411656335756	0.00131164258634679	0.0060415052462034
TVAGG3_0687120	2.59375142745126	2.59612575473435	7.75985301673584	0.00131406655606039	0.00604950953432293
TVAGG3_0193480	-2.89422791209633	-2.91588479211442	4.97238589919513	0.00132276583279493	0.00608637974004179
TVAGG3_0869210	-3.35380351431576	-3.41246779513568	4.07765976701945	0.00132578633876409	0.00609709565077945
TVAGG3_0538660	3.50578959010079	3.57705327890438	4.13570078073338	0.00132880102698693	0.00610777364646338
TVAGG3_0672210	3.71848203147057	3.8292065289646	3.59694704766818	0.00132974610951098	0.00610893262191182
TVAGG3_0695360	-2.84865828829667	-2.86746225714644	5.16202469577107	0.00133250546115186	0.00611539437634414
TVAGG3_0978850	3.87181917553593	4.0854315541422	3.03086390867236	0.00133253999511764	0.00611539437634414
TVAGG3_0062080	3.92056883998305	4.13411935670636	3.1211583010437	0.00133391162868572	0.00611566337891088
TVAGG3_0980650	3.88480659930669	4.09834013467914	3.04327602639122	0.00133398601152968	0.00611566337891088
TVAGG3_0200790	-2.6757690097619	-2.68174565782771	6.55770295750446	0.00133706526271237	0.00612659425991279
TVAGG3_0182220	-2.91842983694914	-2.9418641862953	4.92796683227079	0.00134051967449633	0.00613610413082335
TVAGG3_1075190	3.88361230350749	4.09709542772843	3.04310201963986	0.00134053273093986	0.00613610413082335
TVAGG3_0961280	3.01341645983326	3.04028043394376	4.66126163294824	0.00134257780274006	0.00614227602955703
TVAGG3_0603350	3.74677494751964	3.85529417192065	3.8078039160706	0.00134478451529522	0.00614747946643074
TVAGG3_0669530	-2.75812793537885	-2.77070882340478	5.5568989632289	0.00134510978797016	0.00614747946643074
TVAGG3_0438420	3.95507255260186	4.16844492001061	3.19935697085305	0.00134608483565088	0.00614874814046535
TVAGG3_0987770	-2.56934602727751	-2.57086753666955	8.39726086700068	0.00136297621224739	0.00621973306728069
TVAGG3_0291320	3.6186149948844	3.7062428746323	3.88959750719849	0.0013633266904176	0.00621973306728069
TVAGG3_0612280	3.86682557482149	4.08027495720975	3.02882299408114	0.00136374138147159	0.00621973306728069
TVAGG3_1069870	-2.85537758393856	-2.87517852776563	5.08368972873392	0.0013750115702782	0.00626789141860011
TVAGG3_0539510	3.70919004503266	3.81976395145908	3.59091950336017	0.0013812715192668	0.00629317297873699
TVAGG3_0536950	-2.56807093431347	-2.56987603941845	8.13752390465272	0.0013838388678429	0.00630161335687139
TVAGG3_1045040	4.03467509273006	4.43574581114015	2.58414235754069	0.00138557384165174	0.00630625657614957
TVAGG3_0503350	-3.2209754280747	-3.26788383039779	4.29380108486588	0.00139447084011064	0.00634347519422877
TVAGG3_0953330	3.87294223528931	4.08615234227981	3.03756760454676	0.00139642727544986	0.00634849953126556
TVAGG3_0561290	3.796688167562	3.94216427854076	3.36722258203778	0.00139701555021043	0.00634849953126556
TVAGG3_0222530	-2.90754534488417	-2.93095647818039	4.79544809835649	0.00140502005895891	0.00638158518278296
TVAGG3_0035340	-2.91238478377268	-2.93633181613269	4.88504679832872	0.00141036485997157	0.00640217170693191
TVAGG3_0287390	3.88774534557187	4.10100299368398	3.0940186304124	0.00141108977366131	0.00640217170693191
TVAGG3_0397550	3.12635281670927	3.16346475712592	4.62716275254965	0.0014123786107805	0.00640217170693191
TVAGG3_0820240	3.41939615838811	3.48161194147393	4.1297419101696	0.00141245734686735	0.00640217170693191
TVAGG3_0850390	3.34099823722511	3.39553824274638	4.2102069068837	0.00141444127218051	0.00640786960716513
TVAGG3_0278560	-2.8826718404671	-2.9048300673464	4.99209528579553	0.0014231697587169	0.00644410097218707
TVAGG3_0497430	3.34265262852823	3.39713542905008	4.21067709752074	0.00143106705749462	0.00647653345938018
TVAGG3_0860740	3.78974627336447	3.9350951492621	3.36295968179971	0.00143181219617968	0.00647658097563883
TVAGG3_0982530	3.43708058447457	3.5009351732955	3.98337321101928	0.00144218173749468	0.00652014061423236
TVAGG3_0276160	3.42154746062272	3.484131465676	4.09876621921654	0.00145550968658388	0.00657702378109865
TVAGG3_1047240	3.83987150509209	4.05291305034487	3.01100711006713	0.00146205601898211	0.00660322021687823
TVAGG3_0533780	2.89210367924221	2.91336396424976	4.92312690885154	0.00147090436492725	0.00663907446431645
TVAGG3_0677750	3.84283623312763	3.98752523189021	3.50649372047802	0.00147150085109736	0.00663907446431645
TVAGG3_0229280	-2.56458174315265	-2.5667448175593	7.89011237413096	0.00147380201989882	0.00664605555367163
TVAGG3_0601610	2.56140376879625	2.56350451490597	7.89586422054641	0.00147538802187338	0.00664689273827995
TVAGG3_0315900	-2.77152794949571	-2.78572637967601	5.51525287511143	0.00147549558629921	0.00664689273827995
TVAGG3_1018030	-2.56460515077715	-2.56671350450249	7.93888186873447	0.00147804059794432	0.00665495705386984
TVAGG3_0219810	-3.20198423596289	-3.24888607451221	4.27712931640006	0.00148664751130564	0.00669029324128154
TVAGG3_0493020	3.85769451543913	4.07069401292732	3.0715316708222	0.0014893804906748	0.0066991726560148
TVAGG3_0896100	3.43244884421481	3.49619776950795	3.98085964206245	0.0014936079636013	0.00671476175783225
TVAGG3_0924470	3.83254761366768	4.04542289943567	3.00707577789134	0.00149734641240578	0.00672813760029019
TVAGG3_0300600	3.03538809624794	3.06595838816454	4.67253841160561	0.00150394793439678	0.00675201185471405
TVAGG3_0075080	3.35462437068804	3.41056704737225	4.06636382502781	0.0015041913886863	0.00675201185471405
TVAGG3_0251820	2.99258109936016	3.0201622170322	4.69431443000771	0.00151085087661113	0.00677845360213929
TVAGG3_0197140	3.02199506995659	3.05161339633204	4.7534583599736	0.00151917763767678	0.00681234489000943
TVAGG3_0259030	-2.7550768240231	-2.76927536029735	5.42884572143983	0.00152072352622476	0.00681281905840049
TVAGG3_0684610	-3.00724747373674	-3.03830350246606	4.55990895910736	0.0015213323605367	0.00681281905840049
TVAGG3_0309670	2.61157013462106	2.61578597592746	6.97710905148508	0.00152160171574303	0.00681281905840049
TVAGG3_0216490	3.50174850487818	3.57599931719732	3.86408464578112	0.00152275504373497	0.00681452206373983
TVAGG3_0243690	3.81557143768271	4.02841394167323	2.99263788771576	0.00152358483292181	0.00681477619839606
TVAGG3_0173130	3.82650868961568	4.03926689555402	3.00338808129439	0.00152524512702821	0.00681874292083201
TVAGG3_0678680	-2.54479029182898	-2.54635650321627	8.32275956523074	0.00152716755897829	0.00682387693864803
TVAGG3_0636680	3.69604749872362	3.80497706039155	3.71974375972559	0.0015495070400724	0.00691872017070413
TVAGG3_0421600	2.67655194374012	2.68429867503347	6.16506775169547	0.00155031633470417	0.00691872017070413
TVAGG3_0050260	3.73700066776707	3.88212358796292	3.31982700975021	0.00155074762446817	0.00691872017070413
TVAGG3_1012570	-2.56806164669221	-2.56856407999242	9.98151231672822	0.0015518914707485	0.00692032129798623
TVAGG3_0809010	-2.56506249864313	-2.56556923078483	9.96205924831198	0.00156388765914693	0.00697028999142535
TVAGG3_0847310	3.96627154543916	4.36631969179521	2.53844406451725	0.00156665957155946	0.00697744714052952
TVAGG3_1014300	-2.5486053116336	-2.5506413590382	7.961096702146	0.00156783973134655	0.00697744714052952
TVAGG3_0441180	2.99398044109432	3.0219835570071	4.63314407947857	0.00156786782955864	0.00697744714052952
TVAGG3_0343450	-2.62844192895337	-2.63415817860493	6.55321766452522	0.00156925630133675	0.00698010270059777
TVAGG3_0309290	2.83890588257121	2.8577206941895	5.20959510331956	0.00157075616068561	0.00698325078800018
TVAGG3_1051730	-2.8399224001307	-2.86061552521759	5.01583464058225	0.00158146206201999	0.00702730319494368
TVAGG3_0048370	3.95501807798354	4.35493822457541	2.53048124848673	0.00159255586627507	0.00707303401364285
TVAGG3_0652350	-2.80249049638335	-2.82100776310204	5.14258348967808	0.00159390066843538	0.00707544224215828
TVAGG3_0304450	2.75209528574847	2.76572634866908	5.43672793128152	0.00159550211919922	0.00707898675533986
TVAGG3_0862880	-2.60629177866311	-2.60652196305089	11.1453536731137	0.00159898810940138	0.00709088489561498
TVAGG3_0901500	3.20249933659714	3.24644540336417	4.30864918531054	0.00160207137797948	0.00709935392291136
TVAGG3_1075630	2.90172971733311	2.92427553785812	4.81966942495418	0.00160250842860635	0.00709935392291136
TVAGG3_0309910	3.70744870560503	3.85249987173486	3.29493558109347	0.00160756730737216	0.0071171780482405
TVAGG3_0289540	-2.86437556091546	-2.88685125138549	4.9099476778416	0.00160814640109971	0.0071171780482405
TVAGG3_0175660	3.56754805699521	3.65624729536229	3.7170818282662	0.00161073997051021	0.00712507956849873
TVAGG3_0220790	3.88030301482425	4.09268869509836	3.14861901036232	0.00161771149980284	0.00715232927896783
TVAGG3_0974520	3.01289244683456	3.04344867181421	4.65620121653473	0.0016244540876453	0.00717853996826114
TVAGG3_0804150	3.66580333125385	3.77554841752675	3.60417590948312	0.00163330741616139	0.00721404718480903
TVAGG3_1045750	-2.77459641921076	-2.791613736215	5.21603656242653	0.00163508895393854	0.00721829955829853
TVAGG3_0859970	-2.94508238529113	-2.97304044933422	4.61225413640217	0.00163670158644866	0.00722180239546114
TVAGG3_0421180	3.24748623141603	3.29631056953155	4.22152441470799	0.00163992390764171	0.00723240078527729
[truncated: 6,817 more rows]
