# Supplementary material for: Antimicrobial Activity of D-Form Synthetic Peptides Against Metronidazole-Resistant and Susceptible Trichomonas vaginalis: A Comparative Transcriptomic Analysis
Source: Int J Mol Sci. 2026 Apr 23;27(9):3747. doi: 10.3390/ijms27093747 (PMC13164389; doi:10.3390/ijms27093747)
Supplement: Supplementary file 1 [file ijms-27-03747-s001.zip › Table S3_Resistant_Peptide_Annotated.xlsx]

## Sheet: Sheet1
Gene ID	Product Description
TVAGG3_0013790	phosphoglycerate kinase family
TVAGG3_0014000	malate dehydrogenase (decarboxylating) (NAD+) activity
TVAGG3_0019860	multidrug resistance protein YPNP-related family
TVAGG3_0034910	thioredoxin peroxidase
TVAGG3_0059890	cytosolic malate dehydrogenase
TVAGG3_0060660	glucokinase family
TVAGG3_0154670	structural constituent of ribosome
TVAGG3_0159340	phosphomannomutase 45a family
TVAGG3_0163930	heteropolysaccharide binding
TVAGG3_0175870	Listeria-Bacteroides repeat domain (List Bact rpt) family
TVAGG3_0180450	2-iminoacetate synthase family
TVAGG3_0228620	iron-containing superoxide dismutase
TVAGG3_0232950	unspecified product
TVAGG3_0264200	spectrin binding
TVAGG3_0266050	conserved domain protein family
TVAGG3_0277970	VPS9 domain-containing protein [Source:UniProtKB/TrEMBL
TVAGG3_0319550	GTPase, IMAP family member-related family
TVAGG3_0320270	thymidylate synthase family
TVAGG3_0325000	NADPH-quinone reductase (modulator of drug activity b)
TVAGG3_0335370	regulation of pentose-phosphate shunt
TVAGG3_0361990	NFU1 iron-sulfur cluster scaffold
TVAGG3_0411270	GTPase, IMAP family member-related family
TVAGG3_0438020	Bap-like [Source:UniProtKB/TrEMBL
TVAGG3_0471370	glyceraldehyde-3-phosphate dehydrogenase (NAD(P)+) (phosphorylating) protein
TVAGG3_0488870	ankyrin repeat and SOCS box-containing protein 4 family
TVAGG3_0517720	photosystem I iron-sulfur center-related family
TVAGG3_0542140	granule-bound starch synthase 1, chloroplastic/amyloplastic family
TVAGG3_0548570	diflavin flavoprotein A 2-related family
TVAGG3_0564820	Initiator binding domain-containing protein [Source:UniProtKB/TrEMBL
TVAGG3_0599820	protein of unknown function (DUF3447)
TVAGG3_0613510	glyceraldehyde-3-phosphate dehydrogenase (NAD(P)+) (phosphorylating) protein
TVAGG3_0614050	cytoskeletal anchoring
TVAGG3_0676180	Beige/BEACH domain containing protein [Source:UniProtKB/TrEMBL
TVAGG3_0723390	alpha-amylase protein
TVAGG3_0734460	MIP02973P family
TVAGG3_0741500	poly ADP-ribose polymerase family, member PARP family
TVAGG3_0779280	unspecified product
TVAGG3_0803530	dynein light chain binding
TVAGG3_0807190	tryparedoxin peroxidase
TVAGG3_0879290	cytosolic malate dehydrogenase
TVAGG3_0956310	unspecified product
TVAGG3_0960830	TBP aldolase IIB domain protein domain-containing protein
TVAGG3_0979910	AP65-1 adhesin / malic enzyme
TVAGG3_0983110	dynein light chain binding
TVAGG3_0996740	alpha-actinin
TVAGG3_0997530	Chain b 40s Ribosomal Protein S27
TVAGG3_0998520	pyruvate:ferredoxin oxidoreductase proprotein
TVAGG3_1000620	unspecified product
TVAGG3_1048680	enolase
TVAGG3_1051880	GTPase, IMAP family member-related family
