# Supplementary material for: Antimicrobial Activity of D-Form Synthetic Peptides Against Metronidazole-Resistant and Susceptible Trichomonas vaginalis: A Comparative Transcriptomic Analysis
Source: Int J Mol Sci. 2026 Apr 23;27(9):3747. doi: 10.3390/ijms27093747 (PMC13164389; doi:10.3390/ijms27093747)
Supplement: Supplementary file 1 [file ijms-27-03747-s001.zip › Table S4_MTZ_Resistant_Sensitive_Annotated.xlsx]

## Sheet: Sheet1
Gene ID	Product Description
TVAGG3_0055250	guanylate cyclase protein
TVAGG3_0055520	guanylate cyclase protein
TVAGG3_0059320	Initiator binding domain-containing protein [Source:UniProtKB/TrEMBL
TVAGG3_0100480	structural constituent of ribosome
TVAGG3_0128210	thioredoxin peroxidase
TVAGG3_0221120	antigen BSP-related family
TVAGG3_0233980	myeloid leukemia factor family
TVAGG3_0318070	myeloid leukemia factor family
TVAGG3_0335390	arsonoacetate metabolic process
TVAGG3_0359490	3'-5' exonuclease domain-containing protein [Source:UniProtKB/TrEMBL
TVAGG3_0367460	DNAJ-like protein subfamily C member family
TVAGG3_0389270	unspecified product
TVAGG3_0389720	myeloid leukemia factor family
TVAGG3_0400340	unspecified product
TVAGG3_0401170	HSC70CB, isoform G-related family
TVAGG3_0421100	lysosome-associated membrane glycoprotein family
TVAGG3_0456720	MCRA family
TVAGG3_0515090	myeloid leukemia factor family
TVAGG3_0562590	iron-sulfur transferase protein
TVAGG3_0580500	Cadherin domain-containing protein [Source:UniProtKB/TrEMBL
TVAGG3_0585710	flavodoxin-like fold
TVAGG3_0592710	dehydrogenase 1-related family
TVAGG3_0615090	Prismane protein-like family
TVAGG3_0634860	unspecified product
TVAGG3_0648850	unspecified product
TVAGG3_0661760	paired immunoglobulin-like type 2 receptor family
TVAGG3_0677120	glycoprotein 38 family
TVAGG3_0683440	guanylate cyclase protein
TVAGG3_0720880	RNA polymerase II transcription regulator recruiting protein
TVAGG3_0734460	MIP02973P family
TVAGG3_0750910	RNA polymerase II transcription regulator recruiting protein
TVAGG3_0765800	formate/nitrite transporter
TVAGG3_0779280	unspecified product
TVAGG3_0812630	unspecified product
TVAGG3_0826330	cupin domain-containing protein
TVAGG3_0826730	sensory perception of sound protein family
TVAGG3_0890230	pyruvate:ferredoxin oxidoreductase proprotein
TVAGG3_0892480	Frazzled family
TVAGG3_0892940	lipid-binding START domain-containing protein
TVAGG3_0912280	myeloid leukemia factor family
TVAGG3_0954930	FERM domain-containing protein [Source:UniProtKB/TrEMBL
TVAGG3_0969590	heteropolysaccharide binding
TVAGG3_0977600	spectrin binding
TVAGG3_1000930	unspecified product
TVAGG3_1003300	protein serine/threonine kinase protein
TVAGG3_1008070	phosphoprotein phosphatase protein
TVAGG3_1009860	iron hydrogenase
TVAGG3_1043460	RNA polymerase II transcription regulator recruiting protein
TVAGG3_1090040	ATP binding
